# Supplementary material for: Extension of the short wavelength side of fluorescent proteins using hydrated chromophores, and its application
Source: Commun Biol. 2022 Nov 3;5:1172. doi: 10.1038/s42003-022-04153-7 (PMC9633818; doi:10.1038/s42003-022-04153-7)
Supplement: Supplementary file 3 — Supplementary Data 1 [file 42003_2022_4153_MOESM3_ESM.xlsx]

## Sheet: Fig.1b
Fig.1b
Normalized absorption spectrum
Wevelength	Normalized absorption
	sfGFP	VFP0	VFP1	VFP2	Sumire
600	0.00319967	0.0232176	-0.0052279	-0.00396957	-0.00325945
599	0.00292736	0.020219	-0.00588139	-0.00545815	-0.00342243
598	0.00367622	0.0299346	-0.00588139	-0.00645055	-0.00391134
597	0.00354006	0.0232221	-0.00506453	-0.00595435	-0.00325945
596	0.00333583	0.0241533	-0.0040843	-0.00529276	-0.00293351
595	0.00245081	0.0234346	-0.0029407	-0.00380417	-0.00228162
594	0.00381238	0.0227481	-0.00196046	-0.00264638	-0.00146675
593	0.00299544	0.0248337	-0.00130698	-0.00165399	-0.0017927
592	0.00333583	0.023696	-0.00130698	-0.00297717	-0.00309648
591	0.00381238	0.024378	-0.00147035	-0.00314257	-0.00277053
590	0.00367622	0.0215888	-0.00228721	-0.00363877	-0.00342243
589	0.00354006	0.0227356	-0.00261395	-0.00347337	-0.00325945
588	0.00415277	0.0259742	-0.00424767	-0.00479656	-0.00391134
587	0.00360814	0.0236562	-0.00375756	-0.00479656	-0.00423729
586	0.00326775	0.0206607	-0.00375756	-0.00496196	-0.00440026
585	0.00306352	0.0262192	-0.00359418	-0.00496196	-0.00391134
584	0.00367622	0.0243659	-0.00375756	-0.00479656	-0.00423729
583	0.00360814	0.0257482	-0.00326744	-0.00463116	-0.00374837
582	0.00340391	0.0241487	-0.00245058	-0.00430036	-0.00407432
581	0.00292736	0.0213687	-0.00212384	-0.00430036	-0.00374837
580	0.00333583	0.0241227	-0.00228721	-0.00430036	-0.00342243
579	0.00319967	0.0252848	-0.00277732	-0.00413497	-0.0035854
578	0.00319967	0.0229758	-0.00310407	-0.00529276	-0.00374837
577	0.00319967	0.0250509	-0.00310407	-0.00562355	-0.00391134
576	0.0031316	0.0252879	-0.0029407	-0.00578895	-0.00342243
575	0.00408469	0.0264317	-0.00228721	-0.00578895	-0.00293351
574	0.0031316	0.0255082	-0.0029407	-0.00628515	-0.00342243
573	0.00258697	0.0280708	-0.00212384	-0.00578895	-0.0035854
572	0.00326775	0.0236702	-0.00196046	-0.00578895	-0.00407432
571	0.0027912	0.0262008	-0.00163372	-0.00562355	-0.00423729
570	0.00245081	0.0269013	-0.000980232	-0.00463116	-0.00440026
569	0.00177003	0.0259958	-0.00163372	-0.00463116	-0.00456323
568	0.0027912	0.0248444	-0.00130698	-0.00430036	-0.00472621
567	0.00272313	0.027372	-0.00147035	-0.00496196	-0.00521512
566	0.00231466	0.0248337	-0.0011436	-0.00496196	-0.0053781
565	0.00292736	0.0218047	-0.000326744	-0.00512736	-0.0053781
564	0.00272313	0.0264286	0	-0.00512736	-0.00521512
563	0.00272313	0.026456	0.000326744	-0.00463116	-0.00505215
562	0.00381238	0.0285387	0	-0.00512736	-0.00554107
561	0.00272313	0.0271396	0.00081686	-0.00479656	-0.00472621
560	0.00319967	0.0252986	0.000326744	-0.00496196	-0.00488918
559	0.00306352	0.0266856	-0.000326744	-0.00545815	-0.00488918
558	0.00333583	0.0232099	-0.000490116	-0.00545815	-0.00456323
557	0.00319967	0.0229881	0.000163372	-0.00562355	-0.00407432
556	0.00299544	0.0257648	0.00147035	-0.00479656	-0.00325945
555	0.00340391	0.0287651	0.00212384	-0.00446576	-0.00293351
554	0.00319967	0.029005	0.00326744	-0.00380417	-0.00228162
553	0.00251889	0.0239163	0.00228721	-0.00463116	-0.00277053
552	0.00354006	0.0239041	0.00212384	-0.00479656	-0.00309648
551	0.0037443	0.0285158	0.00196046	-0.00463116	-0.00277053
550	0.00299544	0.0299164	0.00081686	-0.00562355	-0.00342243
549	0.00292736	0.0280679	0.000490116	-0.00628515	-0.00391134
548	0.00306352	0.0273781	0.000653488	-0.00711214	-0.00440026
547	0.0031316	0.0243583	0.00163372	-0.00711214	-0.00374837
546	0.00319967	0.0275697	0.00245058	-0.00694674	-0.00374837
545	0.00360814	0.0238844	0.00245058	-0.00760834	-0.00407432
544	0.00340391	0.021571	0.00147035	-0.00826993	-0.00456323
543	0.00340391	0.0264227	0.00147035	-0.00876613	-0.00488918
542	0.00319967	0.0266567	0.00163372	-0.00810453	-0.00488918
541	0.00340391	0.0245878	0.00196046	-0.00777373	-0.00554107
540	0.0037443	0.0252697	0.00277732	-0.00694674	-0.00521512
539	0.00360814	0.0271201	0.00179709	-0.00760834	-0.00668188
538	0.004357	0.0261735	0.00179709	-0.00793913	-0.0071708
537	0.00422085	0.0227238	0.0011436	-0.00826993	-0.00782269
536	0.00401661	0.0236518	-0.000163372	-0.00959312	-0.00912647
535	0.00476547	0.0255066	-0.000653488	-0.0100893	-0.00945241
534	0.00490163	0.0315312	0	-0.0105855	-0.00945241
533	0.00537817	0.0301547	0.00081686	-0.0102547	-0.00863755
532	0.00599088	0.0271593	0.00326744	-0.00860073	-0.00668188
531	0.00551433	0.0273825	0.0040843	-0.00777373	-0.00586701
530	0.00694397	0.0292295	0.00343081	-0.00810453	-0.00635593
529	0.0081013	0.0250569	0.0029407	-0.00810453	-0.00586701
528	0.0096671	0.0271364	0.00261395	-0.00826993	-0.00586701
527	0.00987133	0.0245799	0.00179709	-0.00942772	-0.00684485
526	0.0120498	0.029898	0.00245058	-0.00876613	-0.00619296
525	0.0142283	0.0250494	0.00196046	-0.00876613	-0.00635593
524	0.0174961	0.0299026	0.00326744	-0.00760834	-0.00488918
523	0.0208319	0.026664	0.00457442	-0.00645055	-0.00374837
522	0.0253251	0.0292006	0.00555465	-0.00628515	-0.00309648
521	0.0312479	0.0294379	0.00588139	-0.00645055	-0.00277053
520	0.0399619	0.0329119	0.00653488	-0.00711214	-0.00293351
519	0.0479951	0.0338478	0.00751511	-0.00661594	-0.00325945
518	0.0601811	0.033618	0.00882209	-0.00628515	-0.00228162
517	0.0727075	0.0345449	0.00898546	-0.00595435	-0.00260756
516	0.0905439	0.0366183	0.0093122	-0.00645055	-0.00374837
515	0.109946	0.0382453	0.00996569	-0.00578895	-0.00342243
514	0.134522	0.0414654	0.0101291	-0.00545815	-0.00342243
513	0.160937	0.0465758	0.0104558	-0.00611975	-0.00423729
512	0.191844	0.0479581	0.012743	-0.00496196	-0.00228162
511	0.224454	0.0535072	0.0138866	-0.00479656	-0.00260756
510	0.260807	0.0581252	0.0142134	-0.00430036	-0.00260756
509	0.296412	0.062743	0.0135599	-0.00496196	-0.00407432
508	0.336442	0.0666807	0.0129064	-0.00562355	-0.00505215
507	0.376745	0.0745463	0.0117628	-0.00694674	-0.00602999
506	0.420859	0.0775585	0.0112727	-0.00793913	-0.00700782
505	0.464429	0.0849777	0.0112727	-0.00860073	-0.00700782
504	0.512833	0.0905253	0.0115994	-0.00860073	-0.00668188
503	0.55756	0.0981677	0.0129064	-0.00744294	-0.00554107
502	0.603989	0.10557	0.0135599	-0.00744294	-0.00602999
501	0.648036	0.111806	0.0148669	-0.00661594	-0.00619296
500	0.693104	0.117821	0.0151936	-0.00595435	-0.0065189
499	0.731908	0.123173	0.0147035	-0.00661594	-0.00782269
498	0.77187	0.133305	0.0148669	-0.00661594	-0.00782269
497	0.807339	0.140458	0.0151936	-0.00661594	-0.00782269
496	0.843284	0.145321	0.0161738	-0.00595435	-0.00700782
495	0.87426	0.147648	0.0158471	-0.00661594	-0.00765971
494	0.904691	0.153649	0.0158471	-0.00645055	-0.0071708
493	0.928586	0.156188	0.015357	-0.00711214	-0.00700782
492	0.951665	0.15941	0.0148669	-0.00694674	-0.00668188
491	0.967867	0.160572	0.0145401	-0.00661594	-0.00570404
490	0.982095	0.159425	0.0145401	-0.00578895	-0.00521512
489	0.992239	0.161514	0.0156837	-0.00479656	-0.00423729
488	0.997209	0.162892	0.0156837	-0.00496196	-0.00440026
487	0.999728	0.163609	0.0160105	-0.00529276	-0.00488918
486	1	0.158029	0.0160105	-0.00496196	-0.00488918
485	0.996256	0.161284	0.0156837	-0.00562355	-0.00472621
484	0.991082	0.160586	0.0150302	-0.00611975	-0.00505215
483	0.982776	0.158734	0.01405	-0.00661594	-0.0053781
482	0.97379	0.155476	0.01405	-0.00694674	-0.00505215
481	0.961536	0.155488	0.0137232	-0.00744294	-0.00602999
480	0.951324	0.154096	0.0135599	-0.00645055	-0.00602999
479	0.938253	0.151327	0.0133965	-0.00678134	-0.0071708
478	0.927973	0.151789	0.0135599	-0.00694674	-0.00782269
477	0.914494	0.145315	0.0133965	-0.00694674	-0.0071708
476	0.903125	0.146448	0.0143767	-0.00628515	-0.00586701
475	0.88808	0.142526	0.0156837	-0.00578895	-0.00505215
474	0.876438	0.142067	0.0163372	-0.00545815	-0.00440026
473	0.861052	0.138833	0.0165006	-0.00611975	-0.00472621
472	0.850024	0.138151	0.0169907	-0.00562355	-0.00472621
471	0.835795	0.135596	0.0160105	-0.00578895	-0.00554107
470	0.824495	0.133996	0.0160105	-0.00545815	-0.00602999
469	0.811151	0.129837	0.0151936	-0.00496196	-0.0065189
468	0.800735	0.129574	0.015357	-0.00479656	-0.00635593
467	0.786915	0.125175	0.0165006	-0.00446576	-0.00554107
466	0.775478	0.125646	0.0173174	-0.00396957	-0.00456323
465	0.76159	0.122169	0.0181343	-0.00330797	-0.00391134
464	0.7492	0.122865	0.0182977	-0.00363877	-0.00391134
463	0.734291	0.120559	0.0181343	-0.00463116	-0.00423729
462	0.72156	0.115455	0.0174808	-0.00578895	-0.00488918
461	0.705017	0.114068	0.0179709	-0.00595435	-0.00472621
460	0.692219	0.114297	0.0182977	-0.00595435	-0.00488918
459	0.675403	0.111523	0.0182977	-0.00628515	-0.00488918
458	0.661992	0.110373	0.019768	-0.00545815	-0.00423729
457	0.644428	0.10876	0.0207482	-0.00479656	-0.00407432
456	0.629995	0.104151	0.0220552	-0.00430036	-0.00374837
455	0.611342	0.104833	0.0222186	-0.00413497	-0.00407432
454	0.595275	0.104615	0.0235256	-0.00430036	-0.00456323
453	0.575465	0.104141	0.0248325	-0.00463116	-0.00488918
452	0.559807	0.101373	0.0266296	-0.00512736	-0.00505215
451	0.540404	0.0995167	0.0276099	-0.00529276	-0.00488918
450	0.522228	0.0974158	0.0282634	-0.00512736	-0.00570404
449	0.505753	0.101352	0.0302238	-0.00463116	-0.00570404
448	0.489822	0.0978728	0.0313674	-0.00512736	-0.00586701
447	0.473552	0.100419	0.0336546	-0.00446576	-0.00521512
446	0.4566	0.10367	0.0361052	-0.00347337	-0.00521512
445	0.440942	0.10228	0.0390459	-0.00264638	-0.00472621
444	0.424672	0.101112	0.0424767	-0.00181938	-0.00456323
443	0.411124	0.101579	0.0462343	-0.00148859	-0.00423729
442	0.395126	0.10573	0.0495017	-0.00115779	-0.00423729
441	0.382327	0.111993	0.0537494	-0.000496196	-0.00423729
440	0.368439	0.114531	0.0576703	-0.000661594	-0.00505215
439	0.357887	0.12125	0.0624081	-0.000496196	-0.00521512
438	0.345565	0.127947	0.0700866	0.00181938	-0.0035854
437	0.335421	0.131876	0.0776017	0.00314257	-0.00228162
436	0.324324	0.141842	0.0849534	0.00446576	-0.00146675
435	0.315815	0.152012	0.0941023	0.00661594	-0.000814863
434	0.305943	0.161962	0.103741	0.00810453	-0.000162973
433	0.298591	0.173063	0.113544	0.00942772	0.00065189
432	0.291443	0.190902	0.123836	0.0107509	0.00130378
431	0.285588	0.199925	0.135272	0.0133973	0.00195567
430	0.279325	0.217962	0.148178	0.0148859	0.00293351
429	0.275717	0.229978	0.161575	0.0163745	0.00342243
428	0.27027	0.24848	0.175788	0.0181938	0.00423729
427	0.26639	0.261915	0.190818	0.0191862	0.00407432
426	0.26319	0.281579	0.206992	0.019517	0.00325945
425	0.260535	0.294537	0.224146	0.0206748	0.0035854
424	0.258901	0.313979	0.242444	0.022825	0.00440026
423	0.256655	0.32923	0.260742	0.0243136	0.00423729
422	0.255838	0.349128	0.280346	0.0264638	0.00521512
421	0.253863	0.365092	0.300768	0.028614	0.0053781
420	0.253319	0.382444	0.320863	0.0310949	0.00619296
419	0.251957	0.395176	0.340304	0.0324181	0.00586701
418	0.251413	0.410435	0.359582	0.0347337	0.00684485
417	0.2508	0.422475	0.377879	0.0375455	0.00700782
416	0.249234	0.441454	0.396014	0.0396957	0.00765971
415	0.248485	0.457178	0.413331	0.0418458	0.0083116
414	0.248621	0.470378	0.431629	0.0454846	0.0104302
413	0.24726	0.483555	0.446822	0.0478002	0.0105932
412	0.246307	0.497908	0.462669	0.050612	0.011734
411	0.245354	0.512235	0.476719	0.0524314	0.0127119
410	0.244264	0.524273	0.488156	0.0534238	0.0136897
409	0.244128	0.535159	0.497794	0.0539199	0.0138527
408	0.243175	0.546945	0.507107	0.0554085	0.0148305
407	0.243584	0.55735	0.516746	0.0564009	0.0151565
406	0.243379	0.572616	0.524587	0.0564009	0.0149935
405	0.242903	0.581648	0.532266	0.0564009	0.0149935
404	0.242494	0.592058	0.541742	0.0583857	0.0166232
403	0.242767	0.601763	0.549257	0.0598743	0.017764
402	0.243311	0.607779	0.556282	0.0608667	0.0189048
401	0.244196	0.615187	0.56151	0.0607013	0.0193937
400	0.243447	0.623289	0.568208	0.0610321	0.0205346
399	0.244196	0.627218	0.573599	0.0616937	0.0211864
398	0.243856	0.632066	0.579807	0.0630169	0.0231421
397	0.243379	0.631613	0.586015	0.0650017	0.0254237
396	0.242699	0.636023	0.592223	0.0673172	0.0290091
395	0.240452	0.635774	0.596798	0.0683096	0.0317797
394	0.239295	0.639495	0.600392	0.0702944	0.035854
393	0.237933	0.640402	0.601209	0.0716176	0.0387875
392	0.235618	0.638793	0.599739	0.0707906	0.0407432
391	0.23378	0.63672	0.596961	0.0707906	0.0428618
390	0.229832	0.633939	0.594511	0.0716176	0.0462842
389	0.227381	0.633709	0.591407	0.0729408	0.0501956
388	0.223773	0.625825	0.588629	0.075091	0.0554107
387	0.221254	0.623533	0.584218	0.0765796	0.0614407
386	0.217714	0.620746	0.580297	0.0792259	0.0687744
385	0.214923	0.609395	0.574579	0.0815415	0.0765971
384	0.210225	0.603159	0.568861	0.0848495	0.0857236
383	0.206958	0.595541	0.56151	0.0883229	0.0961538
382	0.204303	0.587202	0.553504	0.092954	0.107236
381	0.199197	0.58187	0.54795	0.0992392	0.1206
380	0.19552	0.573767	0.543375	0.106848	0.136082
379	0.191708	0.570322	0.539618	0.116275	0.154172
378	0.1881	0.560158	0.536677	0.125703	0.173729
377	0.185445	0.558511	0.533736	0.135131	0.194263
376	0.180611	0.551798	0.531286	0.146874	0.218709
375	0.177344	0.546246	0.527692	0.15994	0.244948
374	0.172306	0.54465	0.525241	0.174661	0.273142
373	0.167132	0.538827	0.523934	0.190208	0.303455
372	0.164273	0.538163	0.523771	0.209064	0.337516
371	0.159099	0.546495	0.525894	0.231558	0.374511
370	0.153516	0.546729	0.530796	0.257195	0.414276
369	0.149772	0.55762	0.53586	0.284651	0.455671
368	0.144121	0.572248	0.542232	0.316573	0.498207
367	0.139492	0.585155	0.549093	0.349653	0.539765
366	0.134659	0.592808	0.556282	0.384552	0.580508
365	0.130506	0.611327	0.563633	0.423586	0.622392
364	0.125468	0.62913	0.572455	0.466259	0.663625
363	0.120839	0.646021	0.581278	0.509097	0.701271
362	0.11689	0.664078	0.590753	0.553258	0.737125
361	0.113554	0.675407	0.600065	0.598081	0.771675
360	0.108789	0.688817	0.607907	0.641416	0.801336
359	0.103751	0.695994	0.615259	0.680946	0.826271
358	0.0994622	0.705713	0.619833	0.716672	0.845665
357	0.0953094	0.708744	0.623918	0.750248	0.863592
356	0.0919736	0.710144	0.626041	0.779689	0.879726
355	0.0876166	0.712914	0.627022	0.805657	0.893416
354	0.0852338	0.713101	0.628982	0.831293	0.908898
353	0.0804684	0.710352	0.628329	0.851472	0.921121
352	0.078358	0.70735	0.627839	0.868177	0.933507
351	0.074001	0.698077	0.625061	0.880748	0.944589
350	0.0703928	0.683934	0.622447	0.892822	0.955671
349	0.0682143	0.684411	0.617219	0.900926	0.964635
348	0.0637892	0.682562	0.613462	0.909196	0.972458
347	0.0619511	0.686964	0.610521	0.917466	0.980443
346	0.0573899	0.687179	0.608071	0.926398	0.988103
345	0.0550752	0.687215	0.606764	0.935164	0.994133
344	0.0533733	0.689699	0.605947	0.945418	0.997718
343	0.0494247	0.689963	0.604476	0.956666	1
342	0.0477228	0.692257	0.602353	0.968409	0.999674
341	0.0462931	0.694831	0.598922	0.979491	0.996741
340	0.0429573	0.6927	0.595328	0.988587	0.990385
339	0.040983	0.687428	0.590263	0.994211	0.98028
338	0.0388726	0.682349	0.585198	0.997519	0.96822
337	0.0373749	0.680722	0.580461	0.997023	0.954205
336	0.0360814	0.665254	0.574416	0.99173	0.937744
335	0.0353326	0.65159	0.564777	0.980318	0.918351
334	0.033086	0.639322	0.555301	0.967416	0.898468
333	0.033086	0.628897	0.544519	0.950711	0.87663
332	0.033086	0.611798	0.533246	0.932352	0.854954
331	0.0325414	0.59788	0.521974	0.911512	0.83279
330	0.0314521	0.580524	0.510537	0.889514	0.809974
329	0.0320648	0.575195	0.501552	0.869004	0.789113
328	0.0317925	0.565473	0.493057	0.848164	0.767601
327	0.033086	0.555783	0.483908	0.827985	0.746741
326	0.0332902	0.542562	0.475086	0.808634	0.725717
325	0.0351283	0.53286	0.465937	0.789613	0.703716
324	0.0358772	0.517144	0.456461	0.770923	0.680574
323	0.0370345	0.511358	0.447639	0.753556	0.659224
322	0.0384642	0.499543	0.439144	0.736024	0.638201
321	0.0386003	0.491195	0.431465	0.720146	0.619296
320	0.0407107	0.474782	0.423297	0.704102	0.601369
319	0.0411192	0.467168	0.414475	0.687893	0.583931
318	0.0415958	0.455367	0.405979	0.671849	0.567145
317	0.0425488	0.443313	0.397157	0.654813	0.550033
316	0.0422765	0.429674	0.385395	0.633973	0.529824
315	0.0432977	0.418568	0.375756	0.613794	0.510756
314	0.0432296	0.401439	0.366607	0.592954	0.491199
313	0.0454762	0.388026	0.357948	0.572114	0.472621
312	0.0433658	0.372531	0.349126	0.550943	0.453553
311	0.0452039	0.366976	0.341121	0.531591	0.436115
310	0.0474505	0.355644	0.334913	0.514059	0.420469
309	0.0480632	0.347777	0.328378	0.497684	0.405313
308	0.0502417	0.339681	0.322986	0.482302	0.390645
307	0.0524883	0.331811	0.320372	0.469897	0.379563
306	0.0565729	0.327406	0.319229	0.458816	0.370437
305	0.0608619	0.326016	0.319392	0.449884	0.363592
304	0.0673974	0.324869	0.322006	0.444426	0.359518
303	0.0735925	0.327416	0.327561	0.441283	0.358377
302	0.082783	0.333198	0.331972	0.437976	0.35691
301	0.0903397	0.337119	0.337036	0.435495	0.356421
300	0.0995983	0.339668	0.342918	0.434502	0.357562
299	0.108993	0.349173	0.35076	0.434833	0.360658
298	0.117435	0.350775	0.358928	0.435495	0.363592
297	0.126966	0.358423	0.369874	0.43963	0.369296
296	0.140105	0.370474	0.385885	0.448561	0.38103
295	0.154469	0.38599	0.404999	0.458816	0.39472
294	0.177003	0.409335	0.425421	0.472378	0.410528
293	0.195316	0.432458	0.45058	0.491399	0.433833
292	0.219416	0.465768	0.483581	0.519682	0.466265
291	0.23909	0.489847	0.524914	0.55789	0.508149
290	0.272176	0.541654	0.574416	0.606186	0.560137
289	0.307713	0.597916	0.632576	0.663083	0.621089
288	0.3585	0.681885	0.693514	0.723288	0.687093
287	0.399619	0.748294	0.754779	0.782335	0.753585
286	0.440738	0.813528	0.809998	0.835759	0.815352
285	0.464429	0.84683	0.857703	0.880582	0.869622
284	0.487303	0.88292	0.895442	0.914985	0.912647
283	0.501464	0.903997	0.923705	0.941449	0.945567
282	0.519096	0.936127	0.947394	0.963447	0.972947
281	0.533188	0.960428	0.967816	0.979821	0.992992
280	0.545238	0.977785	0.983009	0.991068	1.00684
279	0.551365	0.986093	0.993465	0.998015	1.01581
278	0.55613	0.995586	0.99902	1	1.02151
277	0.556947	0.996268	1	0.995865	1.02037
276	0.554497	0.999772	0.993302	0.984618	1.01108
275	0.546191	0.981498	0.980885	0.968078	0.99397
274	0.535299	0.968527	0.963731	0.946576	0.970502
273	0.520934	0.949561	0.944454	0.920774	0.941493
272	0.506842	0.936131	0.924359	0.893814	0.909224
271	0.491933	0.915086	0.905408	0.866854	0.877282
270	0.479951	0.899555	0.888907	0.842706	0.846643
269	0.468446	0.890325	0.874367	0.820708	0.817634
268	0.459255	0.876198	0.861951	0.800529	0.789765
267	0.445435	0.866733	0.848064	0.779524	0.760919
266	0.434339	0.84983	0.832217	0.756864	0.73028
265	0.42651	0.838989	0.813756	0.73222	0.698012
264	0.415345	0.821611	0.792844	0.706583	0.665254
263	0.3971	0.796425	0.77275	0.6826	0.634941
262	0.38505	0.774643	0.755105	0.661925	0.608377
261	0.377153	0.76403	0.739912	0.644558	0.585724
260	0.371502	0.756158	0.725045	0.627688	0.564863
259	0.36803	0.752027	0.711975	0.611148	0.545795
258	0.361495	0.743455	0.698252	0.593285	0.527379
257	0.350398	0.719618	0.684202	0.575753	0.510756
256	0.339506	0.697888	0.670479	0.558882	0.495274
255	0.333038	0.690979	0.659043	0.546146	0.485495
254	0.331132	0.690031	0.652835	0.540357	0.483703
253	0.32943	0.692582	0.651691	0.542177	0.489896
252	0.326026	0.698836	0.655775	0.550281	0.502608
251	0.321737	0.699977	0.66231	0.561032	0.517438
250	0.31881	0.709469	0.668028	0.570129	0.530476

## Sheet: Fig.1c
Fig.1c
Normalized emission spectra of VFP0
Wevelength	Normalized Intensity
	Ex: 350 nm	Ex: 395 nm	Ex: 490nm
365	0.141932
365.2	0.140477
365.4	0.137912
365.6	0.139063
365.8	0.144261
366	0.151802
366.2	0.156474
366.4	0.161408
366.6	0.164084
366.8	0.164888
367	0.169559
367.2	0.176698
367.4	0.187081
367.6	0.194123
367.8	0.197311
368	0.20061
368.2	0.206848
368.4	0.211866
368.6	0.220335
368.8	0.228722
369	0.23496
369.2	0.239701
369.4	0.242002
369.6	0.246756
369.8	0.25567
370	0.265914
370.2	0.277738
370.4	0.283116
370.6	0.287885
370.8	0.291808
371	0.298129
371.2	0.303313
371.4	0.312171
371.6	0.320557
371.8	0.328764
372	0.331882
372.2	0.337427
372.4	0.345689
372.6	0.35463
372.8	0.36468
373	0.369587
373.2	0.374868
373.4	0.378001
373.6	0.386096
373.8	0.395883
374	0.408179
374.2	0.414222
374.4	0.419781
374.6	0.422706
374.8	0.428888
375	0.437899
375.2	0.444968
375.4	0.454117
375.6	0.462018
375.8	0.465622
376	0.473385
376.2	0.474494
376.4	0.482257
376.6	0.490574
376.8	0.495703
377	0.499307
377.2	0.503327
377.4	0.509149
377.6	0.517466
377.8	0.522872
378	0.528278
378.2	0.535902
378.4	0.540061
378.6	0.546022
378.8	0.549071
379	0.553923
379.2	0.560299
379.4	0.568339
379.6	0.574716
379.8	0.575409
380	0.580815
380.2	0.584696
380.4	0.587607
380.6	0.590657
380.8	0.591073
381	0.593984
381.2	0.599113
381.4	0.605212
381.6	0.611311
381.8	0.616024
382	0.619629
382.2	0.623926
382.4	0.626837
382.6	0.631827
382.8	0.637233
383	0.638758
383.2	0.644996
383.4	0.652065
383.6	0.652759
383.8	0.657333
384	0.658303
384.2	0.662046
384.4	0.664818
384.6	0.669393
384.8	0.670086
385	0.672165
385.2	0.677017
385.4	0.681175
385.6	0.685334
385.8	0.690879
386	0.69878
386.2	0.702246
386.4	0.704464
386.6	0.708761
386.8	0.714583
387	0.720128
387.2	0.726365
387.4	0.724841
387.6	0.726504
387.8	0.735376
388	0.739118
388.2	0.738564
388.4	0.739534
388.6	0.746465
388.8	0.751594
389	0.756862
389.2	0.757555
389.4	0.761713
389.6	0.765872
389.8	0.768367
390	0.769476
390.2	0.772942
390.4	0.771833
390.6	0.777793
390.8	0.783892
391	0.787358
391.2	0.789437
391.4	0.791101
391.6	0.792625
391.8	0.794012
392	0.80025
392.2	0.800388
392.4	0.805517
392.6	0.808705
392.8	0.809537
393	0.815775
393.2	0.822151
393.4	0.82534
393.6	0.829221
393.8	0.83033
394	0.829221
394.2	0.828944
394.4	0.830469
394.6	0.835736
394.8	0.836568
395	0.838231
395.2	0.841974
395.4	0.849182
395.6	0.852925
395.8	0.853341
396	0.853895
396.2	0.858331
396.4	0.859163
396.6	0.859024
396.8	0.857499
397	0.860549
397.2	0.863737
397.4	0.863183
397.6	0.863044
397.8	0.868173
398	0.868866
398.2	0.87053
398.4	0.874827
398.6	0.872332
398.8	0.872609
399	0.870391
399.2	0.874411
399.4	0.873302
399.6	0.87552
399.8	0.879263
400	0.88148
400.2	0.882867
400.4	0.883005
400.6	0.880926
400.8	0.880371
401	0.882312
401.2	0.885916
401.4	0.889798
401.6	0.889798
401.8	0.887441
402	0.890213
402.2	0.888134
402.4	0.892154
402.6	0.891877
402.8	0.892847
403	0.890768
403.2	0.891322
403.4	0.887996
403.6	0.888273
403.8	0.890907
404	0.889105
404.2	0.885362
404.4	0.889659
404.6	0.894788
404.8	0.894649
405	0.895342
405.2	0.893956
405.4	0.893956
405.6	0.89354
405.8	0.891184
406	0.891322
406.2	0.891184
406.4	0.891877
406.6	0.889936
406.8	0.888134
407	0.890768
407.2	0.897006
407.4	0.896313
407.6	0.898253
407.8	0.895204
408	0.897144
408.2	0.897699
408.4	0.892847
408.6	0.893263
408.8	0.895204
409	0.896451
409.2	0.899501
409.4	0.903244
409.6	0.905323
409.8	0.902412
410	0.900194	0.0143914
410.2	0.90158	0.0143448
410.4	0.904075	0.014227
410.6	0.90366	0.0143407
410.8	0.899917	0.0142146
411	0.900194	0.0141763
411.2	0.895481	0.0142283
411.4	0.899085	0.0143147
411.6	0.898808	0.014264
411.8	0.900333	0.0142421
412	0.902966	0.0143147
412.2	0.907818	0.0142749
412.4	0.908095	0.0143956
412.6	0.909204	0.0144682
412.8	0.909759	0.0145669
413	0.908373	0.0145628
413.2	0.911284	0.0146683
413.4	0.912393	0.0146505
413.6	0.90962	0.0145847
413.8	0.910452	0.014682
414	0.911838	0.0149054
414.2	0.914749	0.0149452
414.4	0.918076	0.0148643
414.6	0.915581	0.0148575
414.8	0.918769	0.0148438
415	0.918492	0.014963
415.2	0.921403	0.0150493
415.4	0.929304	0.0153098
415.6	0.932215	0.0152289
415.8	0.931661	0.0152974
416	0.931938	0.0153468
416.2	0.929997	0.0154619
416.4	0.929859	0.0154797
416.6	0.93277	0.0155606
416.8	0.936096	0.0156223
417	0.935265	0.0156606
417.2	0.940671	0.0157579
417.4	0.941918	0.0158649
417.6	0.941503	0.0159019
417.8	0.944691	0.0159142
418	0.944829	0.0162253
418.2	0.941503	0.016335
418.4	0.948572	0.0164583
418.6	0.944829	0.0165968
418.8	0.942612	0.0166283
419	0.946632	0.0166776
419.2	0.94677	0.0169449
419.4	0.950374	0.0170148
419.6	0.950929	0.0172218
419.8	0.953147	0.0173355
420	0.956058	0.0175726
420.2	0.954394	0.0178043
420.4	0.951899	0.0179413
420.6	0.951483	0.0180565
420.8	0.951622	0.0182072
421	0.958276	0.0182566
421.2	0.960632	0.0183566
421.4	0.964513	0.018676
421.6	0.967147	0.0188555
421.8	0.966731	0.0190652
422	0.962157	0.019105
422.2	0.963127	0.0194463
422.4	0.968811	0.0197094
422.6	0.971167	0.020026
422.8	0.969781	0.0202289
423	0.972831	0.0203783
423.2	0.97394	0.0207278
423.4	0.977821	0.020821
423.6	0.980455	0.0213021
423.8	0.98295	0.0214474
424	0.981702	0.0215556
424.2	0.98392	0.0219024
424.4	0.985861	0.0222574
424.6	0.985861	0.0225836
424.8	0.981425	0.0228098
425	0.981009	0.0230674
425.2	0.980039	0.023443
425.4	0.981148	0.0235307
425.6	0.985861	0.0239597
425.8	0.986693	0.0241872
426	0.987524	0.02446
426.2	0.989881	0.0247108
426.4	0.995148	0.0248273
426.6	0.991406	0.0251768
426.8	0.991267	0.0254427
427	0.98794	0.0257278
427.2	0.989049	0.0261088
427.4	0.991821	0.0264748
427.6	0.99293	0.0266379
427.8	0.996396	0.0273067
428	1	0.0275836
428.2	0.999307	0.0280592
428.4	0.994039	0.0284375
428.6	0.990435	0.028639
428.8	0.990851	0.0289912
429	0.988633	0.0294285
429.2	0.991128	0.0301357
429.4	0.992237	0.0304811
429.6	0.991683	0.0307607
429.8	0.989881	0.0311458
430	0.990019	0.0314227
430.2	0.989742	0.031912
430.4	0.992653	0.0325247
430.6	0.995841	0.0330085
430.8	0.995564	0.0335485
431	0.995703	0.0337404
431.2	0.996673	0.0339871
431.4	0.999446	0.0344682
431.6	0.997782	0.0350439
431.8	0.998059	0.0354153
432	0.998059	0.0359745
432.2	0.996119	0.0365241
432.4	0.991821	0.0367283
432.6	0.995148	0.0371587
432.8	0.991267	0.0372738
433	0.989742	0.0375987
433.2	0.989604	0.0385663
433.4	0.993901	0.0388583
433.6	0.993208	0.0394476
433.8	0.993762	0.0397752
434	0.993762	0.0403084
434.2	0.994455	0.0408018
434.4	0.990851	0.0414624
434.6	0.992792	0.0418846
434.8	0.99196	0.0424822
435	0.992237	0.0429413
435.2	0.990574	0.0435581
435.4	0.989326	0.0440515
435.6	0.995426	0.0447368
435.8	0.993208	0.0450247
436	0.99293	0.0454084
436.2	0.99501	0.0456963
436.4	0.996396	0.0461349
436.6	0.994871	0.0465323
436.8	0.993346	0.0472314
437	0.996119	0.047574
437.2	0.99598	0.0481908
437.4	0.990713	0.0484101
437.6	0.990297	0.0489583
437.8	0.995426	0.0495614
438	0.993485	0.0501508
438.2	0.994178	0.0507264
438.4	0.993901	0.0512061
438.6	0.993346	0.0514803
438.8	0.993069	0.0519052
439	0.986415	0.0524397
439.2	0.984752	0.0527549
439.4	0.981564	0.0532484
439.6	0.984613	0.0539337
439.8	0.980871	0.0544819
440	0.981148	0.055085
440.2	0.980871	0.0554413
440.4	0.97893	0.055784
440.6	0.975464	0.0560718
440.8	0.976851	0.0564556
441	0.979484	0.0567982
441.2	0.97796	0.0573602
441.4	0.976019	0.058114
441.6	0.976019	0.0588542
441.8	0.975049	0.0592654
442	0.968949	0.0596628
442.2	0.967147	0.0607182
442.4	0.967563	0.0612116
442.6	0.967286	0.0612802
442.8	0.969781	0.0617736
443	0.96992	0.0624726
443.2	0.96382	0.0628838
443.4	0.960909	0.0631305
443.6	0.957444	0.0633498
443.8	0.954117	0.0639254
444	0.962296	0.0644874
444.2	0.962296	0.0652275
444.4	0.962573	0.0657484
444.6	0.961602	0.0660088
444.8	0.958414	0.0662692
445	0.953978	0.0672286
445.2	0.955226	0.0674479
445.4	0.959107	0.0681606
445.6	0.960078	0.0685444
445.8	0.959662	0.0690104
446	0.95786	0.0693805
446.2	0.955087	0.0701754
446.4	0.955226	0.0705044
446.6	0.953285	0.0712308
446.8	0.95481	0.0716009
447	0.950513	0.0722177
447.2	0.950513	0.0726151
447.4	0.950374	0.0729715
447.6	0.948849	0.0735471
447.8	0.946216	0.0742873
448	0.941918	0.075
448.2	0.939423	0.0751782
448.4	0.935958	0.0755482
448.6	0.934849	0.0764666
448.8	0.93471	0.0767955
449	0.93374	0.0771382
449.2	0.932908	0.0773712
449.4	0.931661	0.077193
449.6	0.929581	0.0772204
449.8	0.92667	0.0779331
450	0.927363	0.0784265
450.2	0.922373	0.0790159
450.4	0.917937	0.0792626
450.6	0.912393	0.0798109
450.8	0.910452	0.0800302
451	0.91267	0.0801946
451.2	0.913086	0.080688
451.4	0.908373	0.0808388
451.6	0.903382	0.0812363
451.8	0.900887	0.081483
452	0.901857	0.0818394
452.2	0.901442	0.0820175
452.4	0.899501	0.0826617
452.6	0.895204	0.0827988
452.8	0.897422	0.0832374
453	0.893124	0.08358
453.2	0.887718	0.0836212
453.4	0.888273	0.0836349
453.6	0.887857	0.0838542
453.8	0.8855	0.0835937
454	0.888134	0.083443
454.2	0.886332	0.0836623
454.4	0.887441	0.0839912
454.6	0.887025	0.0841283
454.8	0.887441	0.084375
455	0.886332	0.0846765
455.2	0.88356	0.0848547
455.4	0.884253	0.0847588
455.6	0.882589	0.0850055
455.8	0.883144	0.0851837
456	0.879678	0.0851151
456.2	0.880649	0.0849644
456.4	0.879817	0.0850329
456.6	0.873302	0.0849781
456.8	0.872886	0.0849232
457	0.874272	0.084608
457.2	0.871084	0.0848547
457.4	0.870668	0.0845395
457.6	0.86651	0.0847999
457.8	0.868312	0.0844572
458	0.863737	0.0844572
458.2	0.86041	0.0843065
458.4	0.866371	0.0840049
458.6	0.863044	0.0840323
458.8	0.856806	0.0842654
459	0.856113	0.0841009
459.2	0.852648	0.0837445
459.4	0.850291	0.0834019
459.6	0.848905	0.0837993
459.8	0.846826	0.0834293
460	0.842944	0.0829496
460.2	0.836845	0.0829496
460.4	0.83532	0.0826343
460.6	0.831855	0.0825247
460.8	0.832409	0.0819901
461	0.827003	0.0819901
461.2	0.831162	0.0816886
461.4	0.827558	0.0816886
461.6	0.822567	0.0814008
461.8	0.820488	0.0817434
462	0.820072	0.0807977
462.2	0.824924	0.0802357
462.4	0.817577	0.0802906
462.6	0.817161	0.0801261
462.8	0.815498	0.0804002
463	0.811062	0.0799068
463.2	0.809676	0.0794545
463.4	0.804547	0.0790981
463.6	0.802467	0.0789748
463.8	0.799279	0.078687
464	0.795675	0.0787007
464.2	0.79623	0.0780702
464.4	0.791378	0.0782895
464.6	0.791378	0.0784677
464.8	0.791378	0.0783443
465	0.792625	0.0784677
465.2	0.793596	0.0780291
465.4	0.791101	0.077563
465.6	0.786388	0.0774808
465.8	0.78015	0.077426
466	0.779457	0.0775219
466.2	0.777239	0.0775219
466.4	0.775575	0.077193
466.6	0.78015	0.0773163
466.8	0.773635	0.0769463
467	0.774744	0.0765488
467.2	0.771417	0.0763432
467.4	0.762129	0.0759183
467.6	0.758248	0.0752741
467.8	0.760189	0.0754934
468	0.753535	0.0749041
468.2	0.751871	0.0747122
468.4	0.749099	0.0746025
468.6	0.746742	0.0746025
468.8	0.744802	0.0745477
469	0.742168	0.074438
469.2	0.734128	0.0741502
469.4	0.72997	0.0743969
469.6	0.731633	0.0745614
469.8	0.728861	0.0746848
470	0.725811	0.0743421
470.2	0.722623	0.0740954
470.4	0.717771	0.0741091
470.6	0.713474	0.0740954
470.8	0.710701	0.0744518
471	0.715276	0.0743558
471.2	0.713058	0.0741776
471.4	0.710424	0.0742462
471.6	0.709592	0.0743284
471.8	0.708761	0.0747259
472	0.705434	0.0752056
472.2	0.70585	0.074767
472.4	0.701691	0.0746985
472.6	0.699196	0.0749589
472.8	0.695315	0.0753975
473	0.698364	0.0754386
473.2	0.697117	0.075233
473.4	0.693513	0.0749863
473.6	0.691988	0.0751096
473.8	0.687136	0.075
474	0.684502	0.0748081
474.2	0.681453	0.0749041
474.4	0.677156	0.0748766
474.6	0.677433	0.0746573
474.8	0.67466	0.0746025
475	0.666066	0.0749452
475.2	0.664541	0.0750685
475.4	0.661214	0.0750548
475.6	0.661492	0.0752878
475.8	0.659551	0.0755482
476	0.660383	0.0756442
476.2	0.657333	0.0763158
476.4	0.655808	0.0761513
476.6	0.650402	0.076261
476.8	0.648045	0.076864
477	0.646521	0.0769463
477.2	0.644441	0.0774945
477.4	0.643748	0.0772341
477.6	0.644719	0.0774945
477.8	0.637788	0.0775219
478	0.631134	0.0780702
478.2	0.633629	0.0783854
478.4	0.630025	0.078591
478.6	0.626698	0.0790159
478.8	0.627391	0.0793448
479	0.624342	0.0797286
479.2	0.62351	0.0800713
479.4	0.617688	0.0801946
479.6	0.616024	0.0808114
479.8	0.613806	0.0809622
480	0.611727	0.0811815
480.2	0.60646	0.0814282
480.4	0.602717	0.0819901
480.6	0.599945	0.0818942
480.8	0.597311	0.0825247
481	0.592598	0.0829221
481.2	0.585528	0.0835252
481.4	0.583033	0.0836623
481.6	0.581231	0.0838679
481.8	0.576379	0.084841
482	0.571389	0.0853755
482.2	0.57527	0.0863076
482.4	0.57125	0.086239
482.6	0.566399	0.0868558
482.8	0.566399	0.0871711
483	0.565983	0.0877878
483.2	0.565428	0.088528
483.4	0.561408	0.0895285
483.6	0.561963	0.0910773
483.8	0.557804	0.0917215
484	0.557943	0.092722
484.2	0.556695	0.0938871
484.4	0.554062	0.0951754
484.6	0.54921	0.0958882
484.8	0.546853	0.096875
485	0.542695	0.0974095
485.2	0.540338	0.0989035
485.4	0.537843	0.100562
485.6	0.538398	0.101933
485.8	0.539784	0.103317
486	0.535625	0.10455
486.2	0.530635	0.106497
486.4	0.53008	0.108237
486.6	0.523565	0.109841
486.8	0.521347	0.11202
487	0.525645	0.113816
487.2	0.522595	0.116201
487.4	0.519545	0.118394
487.6	0.516357	0.120066
487.8	0.513585	0.121546
488	0.514694	0.124027
488.2	0.512753	0.12622
488.4	0.510258	0.128262
488.6	0.508733	0.131181
488.8	0.507347	0.133525
489	0.506792	0.135581
489.2	0.504436	0.13835
489.4	0.50097	0.141434
489.6	0.501663	0.144504
489.8	0.499446	0.147656
490	0.497228	0.150507
490.2	0.49501	0.153975
490.4	0.495703	0.156949
490.6	0.495841	0.160334
490.8	0.493624	0.164076
491	0.494594	0.167352
491.2	0.493624	0.17034
491.4	0.492237	0.174013
491.6	0.48697	0.177385
491.8	0.487524	0.182209
492	0.48392	0.186225
492.2	0.480455	0.189967
492.4	0.477682	0.194243
492.6	0.477266	0.198246
492.8	0.474355	0.202974
493	0.473524	0.207223
493.2	0.471306	0.211952
493.4	0.468395	0.217119
493.6	0.465622	0.222684
493.8	0.469642	0.227453
494	0.470335	0.232196
494.2	0.471444	0.237596
494.4	0.471722	0.242832
494.6	0.472276	0.248684
494.8	0.470197	0.25503
495	0.469781	0.262774
495.2	0.467702	0.26997
495.4	0.467009	0.277344
495.6	0.464375	0.284279
495.8	0.464791	0.291543
496	0.464652	0.298479
496.2	0.461464	0.305935
496.4	0.464098	0.313542
496.6	0.465484	0.320998
496.8	0.46382	0.329317
497	0.467009	0.338021
497.2	0.466038	0.346478
497.4	0.467009	0.354564
497.6	0.466593	0.362774
497.8	0.467286	0.371272
498	0.472969	0.380071
498.2	0.470197	0.389419
498.4	0.471167	0.398616
498.6	0.471167	0.408059
498.8	0.469365	0.418448
499	0.472553	0.427632
499.2	0.472276	0.436541
499.4	0.473108	0.446135
499.6	0.472692	0.455318
499.8	0.474771	0.464364
500	0.472831	0.475055
500.2	0.475049	0.484375
500.4	0.47394	0.49438
500.6	0.47588	0.503289
500.8	0.4799	0.513706
501	0.476435	0.5233
501.2	0.476435	0.533854
501.4	0.473801	0.544408
501.6	0.475603	0.553728
501.8	0.479484	0.563596
502	0.481009	0.574013
502.2	0.481148	0.583745
502.4	0.482395	0.595806
502.6	0.482534	0.60636
502.8	0.482257	0.617325
503	0.481425	0.62733
503.2	0.481009	0.63761
503.4	0.484752	0.649397
503.6	0.487801	0.661047
503.8	0.485584	0.672971
504	0.488356	0.685444
504.2	0.49099	0.694079
504.4	0.491128	0.706003
504.6	0.490297	0.717654
504.8	0.488633	0.729167
505	0.491821	0.739309	0.867596
505.2	0.493901	0.751234	0.871999
505.4	0.49903	0.761924	0.87693
505.6	0.499584	0.773712	0.881509
505.8	0.499307	0.785088	0.886087
506	0.503743	0.796601	0.892721
506.2	0.502911	0.80688	0.899883
506.4	0.503881	0.817708	0.907661
506.6	0.501525	0.828125	0.913414
506.8	0.50305	0.837582	0.919284
507	0.501802	0.848136	0.924274
507.2	0.50402	0.856497	0.931611
507.4	0.502772	0.865543	0.937188
507.6	0.503465	0.874178	0.941591
507.8	0.503743	0.88199	0.946581
508	0.507208	0.890351	0.952157
508.2	0.509149	0.898438	0.956267
508.4	0.507485	0.906387	0.959789
508.6	0.508594	0.914748	0.962137
508.8	0.506792	0.921875	0.96742
509	0.506931	0.928317	0.973584
509.2	0.50901	0.935855	0.976812
509.4	0.509981	0.943531	0.978867
509.6	0.507208	0.950521	0.982096
509.8	0.507901	0.955866	0.985324
510	0.508872	0.961486	0.990608
510.2	0.508594	0.966283	0.990314
510.4	0.507208	0.970258	0.993249
510.6	0.505545	0.976288	0.997065
510.8	0.503743	0.979167	0.996771
511	0.50499	0.982867	0.998532
511.2	0.502634	0.985471	1
511.4	0.503743	0.989857	0.997652
511.6	0.504852	0.992462	0.998239
511.8	0.499584	0.993695	0.997652
512	0.499307	0.995888	0.997652
512.2	0.502357	0.99767	0.996184
512.4	0.500554	0.999041	0.994423
512.6	0.496673	0.999863	0.99501
512.8	0.493901	0.999178	0.99501
513	0.494871	0.999589	0.993543
513.2	0.492237	1	0.993249
513.4	0.490019	0.999041	0.990608
513.6	0.48891	0.997122	0.991488
513.8	0.492792	0.995614	0.987085
514	0.488356	0.993147	0.985911
514.2	0.48794	0.992188	0.985911
514.4	0.48891	0.989446	0.98327
514.6	0.483088	0.987527	0.976812
514.8	0.480593	0.983827	0.97329
515	0.475603	0.980126	0.972997
515.2	0.472415	0.975466	0.970062
515.4	0.471722	0.971354	0.964191
515.6	0.469642	0.969435	0.958908
515.8	0.469781	0.965323	0.959202
516	0.470197	0.960252	0.95656
516.2	0.465068	0.956277	0.952744
516.4	0.459662	0.949561	0.952451
516.6	0.457998	0.942845	0.947461
516.8	0.452592	0.936266	0.948635
517	0.449404	0.930373	0.943058
517.2	0.451483	0.925027	0.938069
517.4	0.448018	0.916667	0.932492
517.6	0.447186	0.911732	0.931905
517.8	0.439285	0.905428	0.927796
518	0.436096	0.898163	0.922512
518.2	0.432077	0.889117	0.917229
518.4	0.426393	0.882127	0.914001
518.6	0.423759	0.876371	0.90813
518.8	0.423066	0.868969	0.904902
519	0.42265	0.860334	0.899266
519.2	0.42046	0.853481	0.89639
519.4	0.413404	0.845532	0.892251
519.6	0.411727	0.839912	0.888025
519.8	0.405586	0.832785	0.884121
520	0.404297	0.825658	0.881303
520.2	0.405184	0.817023	0.878427
520.4	0.40079	0.809485	0.873085
520.6	0.394622	0.800027	0.871118
520.8	0.389063	0.791941	0.867009
521	0.384752	0.783306	0.863722
521.2	0.382853	0.77563	0.857323
521.4	0.379055	0.767544	0.852099
521.6	0.379166	0.759183	0.849839
521.8	0.378237	0.751371	0.844174
522	0.373524	0.744929	0.84162
522.2	0.374993	0.73835	0.841473
522.4	0.368686	0.730126	0.83666
522.6	0.36723	0.723136	0.831993
522.8	0.365331	0.716968	0.828618
523	0.365595	0.710663	0.827942
523.2	0.362088	0.704359	0.822923
523.4	0.360507	0.698465	0.82216
523.6	0.359093	0.692434	0.818286
523.8	0.359967	0.685033	0.812797
524	0.358636	0.679002	0.811388
524.2	0.356099	0.672149	0.807896
524.4	0.354616	0.664474	0.804755
524.6	0.348281	0.659265	0.800499
524.8	0.347796	0.653646	0.798239
525	0.343194	0.648026	0.795979
525.2	0.337677	0.642407	0.791459
525.4	0.334086	0.636239	0.791811
525.6	0.328486	0.627878	0.784972
525.8	0.3271	0.622533	0.780364
526	0.320003	0.61705	0.777018
526.2	0.314583	0.610746	0.772762
526.4	0.310909	0.606634	0.770531
526.6	0.309329	0.602522	0.765395
526.8	0.309676	0.59608	0.761843
527	0.305656	0.591009	0.759348
527.2	0.304491	0.584567	0.751981
527.4	0.30201	0.577851	0.746082
527.6	0.29799	0.572917	0.742765
527.8	0.297713	0.568257	0.740094
528	0.298752	0.563048	0.738186
528.2	0.29763	0.558525	0.734048
528.4	0.29903	0.554962	0.731934
528.6	0.29519	0.55085	0.727561
528.8	0.293942	0.545641	0.723364
529	0.28916	0.541255	0.720517
529.2	0.288356	0.53824	0.717141
529.4	0.28837	0.534265	0.71585
529.6	0.285417	0.529742	0.712562
529.8	0.283352	0.525219	0.70725
530	0.281425	0.521793	0.702377
530.2	0.277433	0.517681	0.697887
530.4	0.275132	0.513843	0.694159
530.6	0.275229	0.511239	0.689257
530.8	0.27405	0.507401	0.683857
531	0.273898	0.503975	0.680628
531.2	0.270474	0.500274	0.676049
531.4	0.268436	0.496436	0.673701
531.6	0.266828	0.493147	0.667978
531.8	0.267729	0.490269	0.665101
532	0.263709	0.487253	0.661491
532.2	0.261464	0.483004	0.65882
532.4	0.260923	0.479852	0.653948
532.6	0.256182	0.477659	0.650807
532.8	0.25761	0.474918	0.64617
533	0.253507	0.471765	0.641796
533.2	0.25341	0.469024	0.637041
533.4	0.248586	0.465598	0.633842
533.6	0.246895	0.462034	0.630995
533.8	0.248156	0.459978	0.623863
534	0.247768	0.457511	0.621456
534.2	0.245523	0.456277	0.620194
534.4	0.244635	0.45381	0.616789
534.6	0.24494	0.451617	0.613971
534.8	0.244123	0.449561	0.609979
535	0.242778	0.446272	0.606457
535.2	0.239895	0.444627	0.604256
535.4	0.238328	0.441201	0.599442
535.6	0.236083	0.439556	0.596008
535.8	0.235736	0.436404	0.590784
536	0.233837	0.433251	0.585765
536.2	0.234904	0.432155	0.580012
536.4	0.230871	0.429825	0.579865
536.6	0.229124	0.427083	0.574846
536.8	0.227724	0.425576	0.572762
537	0.224286	0.424342	0.570091
537.2	0.225256	0.421327	0.564661
537.4	0.227613	0.419545	0.560023
537.6	0.226546	0.417763	0.556677
537.8	0.222623	0.414789	0.555856
538	0.226476	0.41313	0.551629
538.2	0.225201	0.411143	0.550308
538.4	0.22448	0.408813	0.546933
538.6	0.221583	0.406702	0.546551
538.8	0.221819	0.40551	0.545524
539	0.219587	0.404413	0.541385
539.2	0.216634	0.403317	0.53936
539.4	0.215692	0.402207	0.535427
539.6	0.214347	0.40026	0.531876
539.8	0.213973	0.39804	0.52897
540	0.21285	0.395683	0.523276
540.2	0.207971	0.393133	0.52216
540.4	0.204505	0.391612	0.517816
540.6	0.20305	0.390488	0.513795
540.8	0.202052	0.390666	0.511242
541	0.199612	0.390104	0.508571
541.2	0.201885	0.388336	0.508717
541.4	0.201608	0.386541	0.505254
541.6	0.203812	0.384211	0.502407
541.8	0.200638	0.383703	0.49727
542	0.200846	0.382579	0.495421
542.2	0.200527	0.381675	0.49548
542.4	0.200097	0.37977	0.493719
542.6	0.199834	0.379071	0.493249
542.8	0.200485	0.376891	0.489375
543	0.19975	0.37537	0.485031
543.2	0.19964	0.373972	0.481538
543.4	0.197976	0.372889	0.479953
543.6	0.194538	0.370751	0.478339
543.8	0.192722	0.368983	0.475257
544	0.19415	0.367791	0.472292
544.2	0.194386	0.366639	0.469299
544.4	0.190962	0.364405	0.467273
544.6	0.188259	0.363994	0.463898
544.8	0.188245	0.364487	0.460669
545	0.186166	0.36054	0.457558
545.2	0.187607	0.360362	0.454564
545.4	0.187594	0.35795	0.456208
545.6	0.183837	0.356647	0.452979
545.8	0.184641	0.35614	0.448753
546	0.184502	0.354592	0.446903
546.2	0.183463	0.354084	0.445465
546.4	0.180884	0.352947	0.44344
546.6	0.179775	0.351288	0.442325
546.8	0.177765	0.349411	0.437834
547	0.174286	0.348163	0.43349
547.2	0.176643	0.346848	0.431817
547.4	0.17448	0.345737	0.429586
547.6	0.173953	0.344518	0.426622
547.8	0.172872	0.342763	0.42398
548	0.173635	0.339912	0.423276
548.2	0.172526	0.339926	0.422894
548.4	0.17107	0.339611	0.421104
548.6	0.169892	0.33761	0.417963
548.8	0.170765	0.335074	0.413326
549	0.167272	0.333073	0.413648
549.2	0.167605	0.331757	0.410449
549.4	0.167549	0.330359	0.407338
549.6	0.163155	0.329783	0.403669
549.8	0.162282	0.329359	0.402377
550	0.163834	0.326261	0.402055
550.2	0.162725	0.323629	0.398532
550.4	0.163072	0.321834	0.393631
550.6	0.162878	0.320244	0.390549
550.8	0.162642	0.319518	0.38641
551	0.16109	0.318448	0.385207
551.2	0.158872	0.315995	0.382741
551.4	0.155531	0.313802	0.381978
551.6	0.154505	0.311664	0.379777
551.8	0.154491	0.310143	0.378456
552	0.154477	0.308745	0.376137
552.2	0.154796	0.306634	0.375785
552.4	0.152994	0.305633	0.372703
552.6	0.152772	0.303289	0.371118
552.8	0.151677	0.301329	0.368242
553	0.152454	0.299849	0.36563
553.2	0.153355	0.297094	0.362342
553.4	0.152966	0.29497	0.361256
553.6	0.149057	0.292544	0.361139
553.8	0.146812	0.290927	0.357705
554	0.14433	0.289008	0.354887
554.2	0.144414	0.287788	0.353126
554.4	0.144719	0.284978	0.351394
554.6	0.141655	0.283279	0.349457
554.8	0.1416	0.280839	0.346434
555	0.140851	0.27903	0.34391
555.2	0.140421	0.276083	0.342765
555.4	0.138508	0.273999	0.339125
555.6	0.138495	0.272314	0.336278
555.8	0.138841	0.269339	0.334458
556	0.13751	0.267599	0.330026
556.2	0.135625	0.265899	0.327825
556.4	0.133532	0.263665	0.326563
556.6	0.13356	0.262363	0.32354
556.8	0.131619	0.26017	0.321984
557	0.130122	0.2581	0.320135
557.2	0.128084	0.255318	0.316906
557.4	0.125839	0.253961	0.315175
557.6	0.124744	0.251494	0.31312
557.8	0.122928	0.249877	0.313032
558	0.121181	0.247533	0.30904
558.2	0.121084	0.245518	0.306369
558.4	0.118797	0.24401	0.303874
558.6	0.120183	0.241749	0.301526
558.8	0.118464	0.24031	0.299208
559	0.119268	0.237747	0.297799
559.2	0.119518	0.236828	0.296977
559.4	0.119254	0.234772	0.294717
559.6	0.11827	0.231456	0.291694
559.8	0.1173	0.230003	0.288465
560	0.117161	0.227919	0.288553
560.2	0.113779	0.225507	0.286293
560.4	0.1131	0.224068	0.284268
560.6	0.11188	0.221697	0.281685
560.8	0.112808	0.219956	0.279102
561	0.111672	0.218065	0.279836
561.2	0.110937	0.215556	0.279219
561.4	0.109592	0.214446	0.276842
561.6	0.110549	0.21313	0.275081
561.8	0.108511	0.210636	0.273378
562	0.108386	0.209224	0.271881
562.2	0.107569	0.207566	0.267831
562.4	0.107693	0.205482	0.265336
562.6	0.105753	0.203002	0.262812
562.8	0.104159	0.200411	0.2629
563	0.103604	0.198698	0.262606
563.2	0.103618	0.196916	0.259701
563.4	0.102495	0.194709	0.25835
563.6	0.100901	0.193627	0.256501
563.8	0.0979068	0.191845	0.255386
564	0.0970613	0.190789	0.253566
564.2	0.0978653	0.188391	0.251512
564.4	0.0972138	0.186499	0.250602
564.6	0.0978237	0.184224	0.249604
564.8	0.0956335	0.182963	0.248195
565	0.0949681	0.181003	0.245759
565.2	0.0953008	0.179509	0.245084
565.4	0.0948572	0.177632	0.24391
565.6	0.0952176	0.176686	0.240681
565.8	0.0920432	0.175603	0.240974
566	0.094275	0.174383	0.239624
566.2	0.0933324	0.172451	0.236073
566.4	0.0908373	0.171861	0.235075
566.6	0.0894372	0.170367	0.234488
566.8	0.0888827	0.168709	0.233842
567	0.0886194	0.167667	0.231787
567.2	0.0868173	0.165748	0.229586
567.4	0.0876906	0.163939	0.229087
567.6	0.0852925	0.162843	0.226886
567.8	0.0867757	0.16139	0.22533
568	0.0863321	0.16006	0.225154
568.2	0.0857222	0.158868	0.222014
568.4	0.0846826	0.157333	0.221074
568.6	0.0822567	0.155661	0.220252
568.8	0.0815775	0.153536	0.219049
569	0.0808151	0.152865	0.216613
569.2	0.0801913	0.151535	0.215057
569.4	0.0803161	0.150206	0.211917
569.6	0.0795952	0.148369	0.211917
569.8	0.0799002	0.146916	0.211242
570	0.080926	0.14438	0.20948
570.2	0.0817577	0.143065	0.208277
570.4	0.0797893	0.142037	0.204315
570.6	0.0778348	0.141022	0.202818
570.8	0.0760882	0.139775	0.202583
571	0.0746049	0.139556	0.201585
571.2	0.0727336	0.138514	0.20091
571.4	0.0721652	0.136431	0.198885
571.6	0.0729138	0.135609	0.196096
571.8	0.0734544	0.134457	0.196302
572	0.0736762	0.133141	0.194012
572.2	0.0728306	0.1321	0.192398
572.4	0.0715414	0.131373	0.192163
572.6	0.0704048	0.129962	0.192926
572.8	0.070682	0.129633	0.192398
573	0.0695176	0.128646	0.189492
573.2	0.0697394	0.126974	0.187291
573.4	0.0685334	0.125918	0.186029
573.6	0.0676878	0.124644	0.186205
573.8	0.0677294	0.123712	0.184033
574	0.0685057	0.12293	0.181244
574.2	0.066967	0.122135	0.181303
574.4	0.0665512	0.121176	0.180599
574.6	0.0667314	0.120107	0.179395
574.8	0.0663432	0.118956	0.179307
575	0.0653313	0.118558	0.179454
575.2	0.0638342	0.11716	0.177957
575.4	0.0650263	0.116269	0.175169
575.6	0.0638065	0.115118	0.174024
575.8	0.0645966	0.11435	0.172116
576	0.0648461	0.113857	0.170238
576.2	0.0646659	0.112198	0.16921
576.4	0.0626282	0.111527	0.167567
576.6	0.0627807	0.110718	0.166716
576.8	0.0614084	0.110005	0.166569
577	0.059537	0.108799	0.164485
577.2	0.0589409	0.108004	0.164015
577.4	0.0580399	0.107456	0.161814
577.6	0.0585805	0.106428	0.162665
577.8	0.0588301	0.105537	0.159671
578	0.0583865	0.105003	0.158585
578.2	0.0556557	0.104413	0.158262
578.4	0.0561824	0.103344	0.158057
578.6	0.0558359	0.102796	0.156589
578.8	0.055822	0.101796	0.155445
579	0.0570419	0.101014	0.155239
579.2	0.0567092	0.100247	0.153918
579.4	0.0567508	0.0990406	0.153097
579.6	0.0564181	0.0981634	0.151717
579.8	0.0541447	0.0968613	0.150367
580	0.0546437	0.0958196	0.149017
580.2	0.0549071	0.0951754	0.148987
580.4	0.0533685	0.0945724	0.148254
580.6	0.0541586	0.093517	0.14705
580.8	0.0527447	0.0921464	0.145495
581	0.053715	0.0913103	0.144585
581.2	0.0540893	0.0912144	0.143851
581.4	0.0544497	0.0911732	0.14074
581.6	0.0542833	0.0907072	0.138832
581.8	0.0530773	0.0899397	0.138773
582	0.0515803	0.0895422	0.136836
582.2	0.0515525	0.0889666	0.136895
582.4	0.0514555	0.0883772	0.13666
582.6	0.0503188	0.0872396	0.134517
582.8	0.0493346	0.086239	0.133343
583	0.0502911	0.0856497	0.132785
583.2	0.0507624	0.085403	0.131582
583.4	0.0518575	0.0847999	0.130848
583.6	0.0501386	0.084142	0.131876
583.8	0.0512753	0.0840049	0.128823
584	0.0497366	0.0835937	0.128148
584.2	0.0491683	0.0827303	0.127737
584.4	0.0477405	0.0820998	0.12715
584.6	0.0482257	0.0816201	0.126357
584.8	0.0473662	0.0804413	0.124684
585	0.0476851	0.0800576	0.123598
585.2	0.046267	0.079852	0.124479
585.4	0.0457721	0.0792626	0.123804
585.6	0.0456889	0.0786047	0.122248
585.8	0.0459662	0.078125	0.121397
586	0.0467563	0.0778646	0.121104
586.2	0.0439756	0.0767407	0.118609
586.4	0.043733	0.075795	0.117112
586.6	0.0437205	0.0752741	0.1172
586.8	0.0442334	0.0745066	0.117171
587	0.0429581	0.0736294	0.11676
587.2	0.0432077	0.0725603	0.115644
587.4	0.042631	0.0722314	0.114646
587.6	0.0424314	0.0718065	0.113913
587.8	0.0431411	0.0716009	0.114147
588	0.043679	0.0718065	0.112709
588.2	0.0432659	0.0717654	0.112298
588.4	0.0412448	0.0712993	0.110537
588.6	0.0412684	0.0707922	0.111388
588.8	0.0406182	0.0701069	0.109422
589	0.0388467	0.068983	0.108629
589.2	0.0398544	0.069682	0.107661
589.4	0.039975	0.0692434	0.107455
589.6	0.0383283	0.0684622	0.106193
589.8	0.0401996	0.0679139	0.106164
590	0.0380247	0.0672012	0.105078
590.2	0.0375104	0.0668174	0.104579
590.4	0.036766	0.0669956	0.10405
590.6	0.0368589	0.065858	0.10182
590.8	0.0388827	0.0653098	0.10135
591	0.0377571	0.0651727	0.101057
591.2	0.0388342	0.0644189	0.0988846
591.4	0.039896	0.0640214	0.0991195
591.6	0.0384502	0.0635554	0.0988259
591.8	0.039074	0.0635554	0.0987966
592	0.0384974	0.0631305	0.0976812
592.2	0.0374175	0.0625822	0.0977986
592.4	0.0365442	0.0623492	0.0972703
592.6	0.0370294	0.0623081	0.0961256
592.8	0.0375118	0.0621848	0.0965072
593	0.0374134	0.0614309	0.0957147
593.2	0.0387843	0.0611294	0.0946874
593.4	0.0363529	0.0602385	0.0932198
593.6	0.036522	0.0598821	0.0920164
593.8	0.0368589	0.0596765	0.0922102
594	0.0360604	0.0590049	0.0909774
594.2	0.0351677	0.0588405	0.0901585
594.4	0.0358095	0.0579359	0.0887937
594.6	0.0353798	0.0576754	0.0887672
594.8	0.0361505	0.0574836	0.088233
595	0.0360008	0.0570038	0.087555
595.2	0.0357527	0.0570587	0.0857675
595.4	0.034099	0.0566475	0.0848958
595.6	0.0343374	0.0566612	0.0834781
595.8	0.0346437	0.0560855	0.0832785
596	0.0345287	0.0561266	0.0824156
596.2	0.0343845	0.0557155	0.0823716
596.4	0.0332728	0.054852	0.0817347
596.6	0.0337788	0.0544819	0.0819049
596.8	0.0327363	0.0542489	0.0809187
597	0.0334793	0.0537555	0.0799002
597.2	0.0328334	0.0534814	0.0800734
597.4	0.0332423	0.0529331	0.0793866
597.6	0.0328251	0.0527961	0.0785471
597.8	0.0321749	0.0525356	0.0790138
598	0.0310355	0.0526864	0.0777957
598.2	0.0298226	0.0521656	0.0785207
598.4	0.0306959	0.0520833	0.0776724
598.6	0.032229	0.0511924	0.0764338
598.8	0.0321181	0.0509046	0.0765542
599	0.0318727	0.0507264	0.0752363
599.2	0.0316038	0.0501645	0.0753419
599.4	0.0310854	0.0497396	0.073757
599.6	0.0305531	0.0493832	0.0731171
599.8	0.0312018	0.0492325	0.0726093
600	0.0307666	0.0494243	0.0724684

## Sheet: Fig.1d
Fig.1d
Normalized emission spectra of VFP1
Wevelength	Normalized Intensity
	Ex: 350 nm	Ex: 395 nm
365	0.130224
365.2	0.127754
365.4	0.126159
365.6	0.12657
365.8	0.130874
366	0.13704
366.2	0.142509
366.4	0.14505
366.6	0.146297
366.8	0.147903
367	0.15143
367.2	0.157154
367.4	0.164869
367.6	0.171527
367.8	0.174619
368	0.178859
368.2	0.181689
368.4	0.186242
368.6	0.19355
368.8	0.201554
369	0.205847
369.2	0.209675
369.4	0.212575
369.6	0.217215
369.8	0.224117
370	0.232411
370.2	0.240357
370.4	0.243895
370.6	0.248303
370.8	0.252306
371	0.259672
371.2	0.265936
371.4	0.273998
371.6	0.279218
371.8	0.282466
372	0.286468
372.2	0.292094
372.4	0.299287
372.6	0.307465
372.8	0.315701
373	0.321385
373.2	0.326199
373.4	0.329215
373.6	0.337335
373.8	0.346848
374	0.354852
374.2	0.361464
374.4	0.36651
374.6	0.37086
374.8	0.37608
375	0.384374
375.2	0.394873
375.4	0.400557
375.6	0.407459
375.8	0.412505
376	0.415811
376.2	0.421379
376.4	0.430137
376.6	0.436692
376.8	0.44487
377	0.45067
377.2	0.45502
377.4	0.46198
377.6	0.468592
377.8	0.475494
378	0.482977
378.2	0.490575
378.4	0.496317
378.6	0.502059
378.8	0.507511
379	0.514703
379.2	0.522417
379.4	0.527464
379.6	0.533438
379.8	0.540282
380	0.544632
380.2	0.550606
380.4	0.558378
380.6	0.563018
380.8	0.568645
381	0.574851
381.2	0.582391
381.4	0.587031
381.6	0.592599
381.8	0.600545
382	0.607911
382.2	0.613537
382.4	0.6187
382.6	0.623746
382.8	0.628328
383	0.63262
383.2	0.638072
383.4	0.641726
383.6	0.647584
383.8	0.652572
384	0.656052
384.2	0.661911
384.4	0.668523
384.6	0.673685
384.8	0.676991
385	0.683487
385.2	0.686677
385.4	0.691259
385.6	0.700713
385.8	0.707268
386	0.71301
386.2	0.716896
386.4	0.722232
386.6	0.726756
386.8	0.732498
387	0.737544
387.2	0.74259
387.4	0.749144
387.6	0.751755
387.8	0.754481
388	0.757323
388.2	0.761151
388.4	0.767763
388.6	0.771881
388.8	0.777333
389	0.783249
389.2	0.786091
389.4	0.792935
389.6	0.796474
389.8	0.799606
390	0.800998
390.2	0.802274
390.4	0.807552
390.6	0.808132
390.8	0.813178
391	0.81834
391.2	0.818514
391.4	0.822284
391.6	0.826344
391.8	0.830926
392	0.833478
392.2	0.839394
392.4	0.844151
392.6	0.848733
392.8	0.850995
393	0.857027
393.2	0.861435
393.4	0.865379
393.6	0.868337
393.8	0.869845
394	0.870657
394.2	0.872803
394.4	0.877211
394.6	0.880691
394.8	0.882663
395	0.887652
395.2	0.89148
395.4	0.892988
395.6	0.892002
395.8	0.896642
396	0.90192
396.2	0.90424
396.4	0.905748
396.6	0.907024
396.8	0.907314
397	0.907662
397.2	0.9112
397.4	0.914332
397.6	0.915724
397.8	0.921292
398	0.923786
398.2	0.924424
398.4	0.925468
398.6	0.929296
398.8	0.931268
399	0.933705
399.2	0.933473
399.4	0.936257
399.6	0.938403
399.8	0.940839
400	0.941419
400.2	0.943565
400.4	0.947857
400.6	0.949249
400.8	0.952671
401	0.954759
401.2	0.957659
401.4	0.956905
401.6	0.961023
401.8	0.961835
402	0.965431
402.2	0.968331
402.4	0.969955
402.6	0.971057
402.8	0.973841
403	0.973899
403.2	0.972275
403.4	0.974015
403.6	0.977031
403.8	0.979816
404	0.980048
404.2	0.981904
404.4	0.982484
404.6	0.985036
404.8	0.984108
405	0.984804
405.2	0.985732
405.4	0.987066
405.6	0.986892
405.8	0.985442
406	0.983818
406.2	0.98695
406.4	0.987066
406.6	0.990836
406.8	0.991938
407	0.990372
407.2	0.989908
407.4	0.98956
407.6	0.98956
407.8	0.990256
408	0.992924
408.2	0.994664
408.4	0.99536
408.6	0.996462
408.8	0.995186
409	0.997796
409.2	0.994664
409.4	0.994664
409.6	0.996404
409.8	0.996694
410	1	0.164949
410.2	0.998028	0.16431
410.4	0.999362	0.163819
410.6	0.995708	0.164293
410.8	0.993214	0.167063
411	0.994258	0.168809
411.2	0.994722	0.170036
411.4	0.996694	0.171435
411.6	0.994026	0.17326
411.8	0.993678	0.175003
412	0.991416	0.177388
412.2	0.991242	0.180519
412.4	0.992286	0.181993
412.6	0.994896	0.18496
412.8	0.995302	0.187506
413	0.996288	0.189455
413.2	0.996984	0.191954
413.4	0.99855	0.194728
413.6	0.995766	0.197065
413.8	0.995302	0.200155
414	0.995012	0.203825
414.2	0.992634	0.206438
414.4	0.991938	0.208641
414.6	0.990256	0.210885
414.8	0.990372	0.214814
415	0.992054	0.217116
415.2	0.993388	0.220931
415.4	0.993562	0.224197
415.6	0.994084	0.22784
415.8	0.993388	0.230933
416	0.99188	0.234817
416.2	0.992576	0.238117
416.4	0.992286	0.241622
416.6	0.993736	0.245437
416.8	0.991764	0.249493
417	0.993388	0.25403
417.2	0.989908	0.258498
417.4	0.989038	0.262038
417.6	0.99101	0.267262
417.8	0.992924	0.271249
418	0.99304	0.275821
418.2	0.99333	0.279842
418.4	0.99014	0.283348
418.6	0.986428	0.288159
418.8	0.987124	0.292456
419	0.983818	0.295824
419.2	0.984978	0.301186
419.4	0.977089	0.305482
419.6	0.979062	0.311016
419.8	0.977205	0.317134
420	0.975291	0.32198
420.2	0.975233	0.32552
420.4	0.976045	0.330813
420.6	0.975697	0.337034
420.8	0.97796	0.341605
421	0.975871	0.346829
421.2	0.975117	0.35281
421.4	0.975697	0.358893
421.6	0.975697	0.364186
421.8	0.975117	0.371301
422	0.977089	0.376353
422.2	0.975581	0.383159
422.4	0.975523	0.388623
422.6	0.973667	0.396082
422.8	0.971985	0.403437
423	0.971463	0.409314
423.2	0.968737	0.415501
423.4	0.966591	0.421378
423.6	0.967287	0.427668
423.8	0.970709	0.434886
424	0.969027	0.441072
424.2	0.968447	0.447671
424.4	0.968505	0.452827
424.6	0.969259	0.459185
424.8	0.967635	0.4663
425	0.968215	0.47369
425.2	0.966127	0.482935
425.4	0.964561	0.489947
425.6	0.960733	0.496683
425.8	0.958935	0.502801
426	0.956267	0.509297
426.2	0.955803	0.516206
426.4	0.954527	0.523698
426.6	0.955165	0.529988
426.8	0.953367	0.537412
427	0.954063	0.543977
427.2	0.953135	0.553119
427.4	0.950815	0.56044
427.6	0.949249	0.567761
427.8	0.948205	0.573535
428	0.947219	0.581509
428.2	0.944029	0.586389
428.4	0.944435	0.593813
428.6	0.945189	0.601478
428.8	0.944957	0.607252
429	0.941361	0.613507
429.2	0.937069	0.62131
429.4	0.936141	0.627702
429.6	0.934807	0.631758
429.8	0.933937	0.638907
430	0.933299	0.645644
430.2	0.931268	0.654545
430.4	0.929934	0.661969
430.6	0.928658	0.667606
430.8	0.929934	0.675958
431	0.930688	0.681423
431.2	0.927324	0.68785
431.4	0.923496	0.693831
431.6	0.924656	0.699158
431.8	0.922046	0.704932
432	0.921292	0.708816
432.2	0.91816	0.716927
432.4	0.918508	0.72332
432.6	0.914564	0.728373
432.8	0.912244	0.734834
433	0.912534	0.739405
433.2	0.913984	0.745214
433.4	0.912882	0.750782
433.6	0.910446	0.7569
433.8	0.906386	0.763499
434	0.905574	0.767108
434.2	0.90511	0.770888
434.4	0.901166	0.775803
434.6	0.898904	0.780443
434.8	0.895076	0.786389
435	0.892524	0.791304
435.2	0.89032	0.79536
435.4	0.888464	0.800481
435.6	0.88742	0.805912
435.8	0.885853	0.808489
436	0.885679	0.812648
436.2	0.881213	0.817529
436.4	0.880111	0.821378
436.6	0.877965	0.825262
436.8	0.878777	0.828287
437	0.877211	0.833614
437.2	0.873209	0.836604
437.4	0.869381	0.839285
437.6	0.867467	0.842344
437.8	0.861551	0.846743
438	0.858419	0.850249
438.2	0.857027	0.854614
438.4	0.855403	0.855645
438.6	0.850995	0.859495
438.8	0.851343	0.861351
439	0.846065	0.862416
439.2	0.843803	0.865681
439.4	0.844383	0.86819
439.6	0.84009	0.868603
439.8	0.837828	0.873552
440	0.83139	0.874377
440.2	0.829128	0.877814
440.4	0.827736	0.879808
440.6	0.825996	0.881217
440.8	0.825532	0.884276
441	0.824314	0.885582
441.2	0.820428	0.886888
441.4	0.81631	0.889466
441.6	0.816078	0.891459
441.8	0.813062	0.892937
442	0.812308	0.896511
442.2	0.807784	0.900773
442.4	0.802912	0.904176
442.6	0.800998	0.90421
442.8	0.7992	0.905173
443	0.797982	0.906066
443.2	0.79717	0.908678
443.4	0.796416	0.909985
443.6	0.796242	0.911634
443.8	0.793573	0.913215
444	0.790557	0.915381
444.2	0.785859	0.917787
444.4	0.785163	0.920949
444.6	0.781161	0.92222
444.8	0.779537	0.922289
445	0.778319	0.926998
445.2	0.776405	0.926242
445.4	0.773157	0.925176
445.6	0.772577	0.928235
445.8	0.769561	0.929782
446	0.763297	0.932772
446.2	0.762195	0.93236
446.4	0.759585	0.934628
446.6	0.759063	0.936243
446.8	0.757845	0.940333
447	0.756221	0.942292
447.2	0.750189	0.943564
447.4	0.747578	0.944389
447.6	0.745606	0.945489
447.8	0.740212	0.947448
448	0.73824	0.952225
448.2	0.735108	0.951916
448.4	0.732672	0.95336
448.6	0.728032	0.954081
448.8	0.727046	0.956144
449	0.72606	0.957072
449.2	0.725074	0.95934
449.4	0.722232	0.95824
449.6	0.718578	0.959409
449.8	0.71504	0.958584
450	0.713242	0.959065
450.2	0.709994	0.962021
450.4	0.709878	0.963808
450.6	0.707732	0.964771
450.8	0.709124	0.963224
451	0.704251	0.962365
451.2	0.703671	0.96209
451.4	0.702627	0.96288
451.6	0.699379	0.964633
451.8	0.694275	0.965217
452	0.692593	0.964805
452.2	0.690331	0.966008
452.4	0.688011	0.96642
452.6	0.684589	0.967692
452.8	0.680877	0.970545
453	0.679659	0.973294
453.2	0.679833	0.976078
453.4	0.675947	0.975185
453.6	0.672699	0.978519
453.8	0.672931	0.978897
454	0.669451	0.978656
454.2	0.668117	0.980615
454.4	0.669161	0.980375
454.6	0.667363	0.984293
454.8	0.664753	0.986664
455	0.662491	0.986596
455.2	0.658488	0.986802
455.4	0.656052	0.987249
455.6	0.65379	0.990754
455.8	0.65321	0.991889
456	0.651528	0.992645
456.2	0.6477	0.993126
456.4	0.64683	0.994191
456.6	0.645554	0.993607
456.8	0.64364	0.993367
457	0.64074	0.993263
457.2	0.638884	0.992129
457.4	0.63726	0.991373
457.6	0.634708	0.993263
457.8	0.633142	0.994673
458	0.630532	0.996357
458.2	0.626066	0.997319
458.4	0.625428	0.998281
458.6	0.62624	0.997422
458.8	0.62305	1
459	0.618468	0.998213
459.2	0.616786	0.995807
459.4	0.616206	0.997491
459.6	0.613712	0.996494
459.8	0.612841	0.996804
460	0.608781	0.995876
460.2	0.608549	0.997972
460.4	0.606113	0.996494
460.6	0.602401	0.996116
460.8	0.598631	0.995772
461	0.597819	0.993642
461.2	0.595847	0.992301
461.4	0.595325	0.991236
461.6	0.591787	0.992645
461.8	0.588133	0.993538
462	0.585117	0.992335
462.2	0.582449	0.990892
462.4	0.581695	0.991614
462.6	0.581115	0.990411
462.8	0.577461	0.989002
463	0.575141	0.98938
463.2	0.570153	0.987008
463.4	0.570675	0.985118
463.6	0.568703	0.980787
463.8	0.566382	0.97979
464	0.56354	0.976181
464.2	0.56238	0.974841
464.4	0.560756	0.973294
464.6	0.55832	0.970682
464.8	0.553854	0.970029
465	0.55223	0.969445
465.2	0.551128	0.968654
465.4	0.550258	0.968998
465.6	0.551766	0.967864
465.8	0.550374	0.967864
466	0.548808	0.96618
466.2	0.544168	0.965011
466.4	0.540572	0.964977
466.6	0.537034	0.964118
466.8	0.53715	0.958172
467	0.536222	0.954563
467.2	0.533032	0.952157
467.4	0.529552	0.953085
467.6	0.527754	0.950541
467.8	0.523056	0.946383
468	0.521721	0.942224
468.2	0.517197	0.939027
468.4	0.515689	0.937859
468.6	0.513717	0.933562
468.8	0.511281	0.92851
469	0.508787	0.922873
469.2	0.505713	0.920296
469.4	0.503335	0.916515
469.6	0.500899	0.914762
469.8	0.499797	0.913662
470	0.498115	0.910706
470.2	0.496781	0.908575
470.4	0.495215	0.907407
470.6	0.494635	0.905379
470.8	0.492721	0.905963
471	0.488023	0.903901
471.2	0.487153	0.90366
471.4	0.485065	0.90452
471.6	0.485993	0.900636
471.8	0.484369	0.897405
472	0.483673	0.896236
472.2	0.484253	0.897096
472.4	0.481991	0.894518
472.6	0.479149	0.895205
472.8	0.476422	0.892181
473	0.47416	0.888125
473.2	0.471608	0.884482
473.4	0.46894	0.880736
473.6	0.467606	0.880117
473.8	0.463778	0.87723
474	0.460704	0.874721
474.2	0.459718	0.871662
474.4	0.457746	0.867159
474.6	0.457166	0.865063
474.8	0.454092	0.862657
475	0.450728	0.859426
475.2	0.447828	0.856814
475.4	0.44516	0.85458
475.6	0.443768	0.851968
475.8	0.43907	0.85159
476	0.436518	0.849218
476.2	0.43646	0.844234
476.4	0.436112	0.842035
476.6	0.433792	0.839354
476.8	0.431529	0.835058
477	0.429673	0.83272
477.2	0.430543	0.831105
477.4	0.430195	0.828527
477.6	0.427875	0.826053
477.8	0.425033	0.822134
478	0.421437	0.820588
478.2	0.419929	0.817151
478.4	0.417841	0.816498
478.6	0.414709	0.816188
478.8	0.413143	0.812786
479	0.412563	0.812201
479.2	0.411113	0.805877
479.4	0.409373	0.802681
479.6	0.409083	0.799759
479.8	0.406589	0.79756
480	0.404211	0.794088
480.2	0.401891	0.787764
480.4	0.401717	0.786493
480.6	0.398121	0.782643
480.8	0.395163	0.779137
481	0.392379	0.773982
481.2	0.388029	0.768861
481.4	0.387333	0.763877
481.6	0.383504	0.762193
481.8	0.38188	0.759856
482	0.379618	0.754872
482.2	0.378052	0.7525
482.4	0.374688	0.749063
482.6	0.372832	0.744595
482.8	0.370976	0.743186
483	0.369294	0.740643
483.2	0.365292	0.737618
483.4	0.364538	0.732841
483.6	0.362798	0.730297
483.8	0.360652	0.728098
484	0.35723	0.725382
484.2	0.356302	0.720124
484.4	0.354156	0.718302
484.6	0.352648	0.715209
484.8	0.34766	0.713456
485	0.346094	0.710053
485.2	0.344992	0.706444
485.4	0.342266	0.706101
485.6	0.341744	0.704726
485.8	0.341164	0.702939
486	0.338611	0.700017
486.2	0.334899	0.69579
486.4	0.335131	0.692971
486.6	0.335711	0.688984
486.8	0.333797	0.686475
487	0.330839	0.684104
487.2	0.329563	0.68101
487.4	0.329041	0.679326
487.6	0.325677	0.677917
487.8	0.323299	0.675374
488	0.321095	0.674308
488.2	0.319645	0.671593
488.4	0.319529	0.668981
488.6	0.316803	0.666541
488.8	0.315121	0.661763
489	0.314367	0.658498
489.2	0.312743	0.655405
489.4	0.310307	0.653136
489.6	0.308567	0.65049
489.8	0.307813	0.648256
490	0.306653	0.644956
490.2	0.303289	0.643169
490.4	0.300911	0.640488
490.6	0.300389	0.639491
490.8	0.299287	0.636432
491	0.299229	0.633408
491.2	0.295517	0.630418
491.4	0.293254	0.627737
491.6	0.290296	0.624403
491.8	0.29018	0.623819
492	0.288672	0.618972
492.2	0.286468	0.618044
492.4	0.284438	0.613886
492.6	0.28264	0.610792
492.8	0.28032	0.608661
493	0.279624	0.60653
493.2	0.277014	0.600344
493.4	0.275158	0.598281
493.6	0.273128	0.595291
493.8	0.27162	0.591236
494	0.271446	0.589345
494.2	0.270518	0.587695
494.4	0.269532	0.586218
494.6	0.267966	0.582746
494.8	0.264486	0.581303
495	0.261238	0.579756
495.2	0.26089	0.576078
495.4	0.26118	0.574807
495.6	0.260774	0.573535
495.8	0.258976	0.570717
496	0.257352	0.567417
496.2	0.256656	0.566902
496.4	0.25712	0.56563
496.6	0.254858	0.56233
496.8	0.252016	0.560509
497	0.249695	0.558412
497.2	0.248883	0.55635
497.4	0.246969	0.554494
497.6	0.246447	0.552363
497.8	0.243605	0.549785
498	0.244417	0.548032
498.2	0.241575	0.545076
498.4	0.240473	0.543014
498.6	0.237399	0.53913
498.8	0.236993	0.538512
499	0.236529	0.535075
499.2	0.234499	0.530641
499.4	0.234905	0.528304
499.6	0.232411	0.526792
499.8	0.231367	0.525795
500	0.228873	0.525176
500.2	0.227771	0.522152
500.4	0.225219	0.51813
500.6	0.220637	0.515449
500.8	0.218375	0.512597
501	0.216635	0.510363
501.2	0.217157	0.508266
501.4	0.216577	0.505998
501.6	0.216693	0.504898
501.8	0.215939	0.502492
502	0.215069	0.500911
502.2	0.214489	0.497508
502.4	0.212981	0.495962
502.6	0.210545	0.494037
502.8	0.209849	0.491562
503	0.210081	0.490806
503.2	0.209675	0.489053
503.4	0.207703	0.486544
503.6	0.205441	0.483657
503.8	0.205209	0.481698
504	0.203352	0.479636
504.2	0.201438	0.479086
504.4	0.200568	0.475717
504.6	0.19993	0.475339
504.8	0.19877	0.473105
505	0.198654	0.470768
505.2	0.198538	0.468672
505.4	0.197088	0.467881
505.6	0.195522	0.465372
505.8	0.194942	0.461282
506	0.193608	0.458876
506.2	0.193782	0.457536
506.4	0.192042	0.456333
506.6	0.190708	0.454511
506.8	0.188852	0.451693
507	0.189142	0.448943
507.2	0.187982	0.448084
507.4	0.185894	0.445197
507.6	0.185198	0.444784
507.8	0.183458	0.442207
508	0.182182	0.439698
508.2	0.180372	0.437257
508.4	0.177907	0.435745
508.6	0.176243	0.433752
508.8	0.176005	0.43193
509	0.175958	0.429661
509.2	0.176533	0.427634
509.4	0.176266	0.426018
509.6	0.173534	0.424197
509.8	0.172333	0.421722
510	0.171481	0.4199
510.2	0.170582	0.417391
510.4	0.168268	0.415742
510.6	0.168407	0.412751
510.8	0.169631	0.410792
511	0.167699	0.409452
511.2	0.167281	0.408833
511.4	0.166063	0.40543
511.6	0.163981	0.403403
511.8	0.16361	0.401719
512	0.161499	0.398213
512.2	0.160797	0.398213
512.4	0.160002	0.396185
512.6	0.159707	0.394088
512.8	0.158593	0.392404
513	0.158413	0.389551
513.2	0.158129	0.387455
513.4	0.156592	0.387111
513.6	0.157241	0.385874
513.8	0.157253	0.383227
514	0.155652	0.382609
514.2	0.154399	0.380409
514.4	0.151679	0.37656
514.6	0.150334	0.373947
514.8	0.149255	0.371163
515	0.147143	0.369514
515.2	0.146012	0.367589
515.4	0.145664	0.366695
515.6	0.146911	0.364977
515.8	0.144139	0.36209
516	0.141245	0.36123
516.2	0.141546	0.359168
516.4	0.140833	0.357897
516.6	0.141146	0.356316
516.8	0.139673	0.355422
517	0.140241	0.353806
517.2	0.139922	0.35006
517.4	0.137678	0.347689
517.6	0.136257	0.346108
517.8	0.134749	0.346211
518	0.135816	0.344664
518.2	0.134662	0.343289
518.4	0.134772	0.341364
518.6	0.133594	0.337824
518.8	0.132469	0.334869
519	0.133734	0.331603
519.2	0.132475	0.330778
519.4	0.131837	0.329713
519.6	0.129876	0.328201
519.8	0.128113	0.325829
520	0.126768	0.325142
520.2	0.126582	0.323355
520.4	0.125028	0.320227
520.6	0.125596	0.31868
520.8	0.125555	0.315827
521	0.124622	0.315827
521.2	0.123108	0.313971
521.4	0.122812	0.313903
521.6	0.12171	0.313318
521.8	0.121872	0.310809
522	0.121524	0.311531
522.2	0.120724	0.308919
522.4	0.119216	0.306788
522.6	0.118514	0.304004
522.8	0.119459	0.301942
523	0.119587	0.299673
523.2	0.117795	0.297268
523.4	0.115347	0.295721
523.6	0.115243	0.296271
523.8	0.115121	0.294071
524	0.113334	0.293968
524.2	0.113155	0.292284
524.4	0.112859	0.2906
524.6	0.113166	0.287575
524.8	0.112383	0.286475
525	0.111606	0.284929
525.2	0.110753	0.283485
525.4	0.110005	0.281698
525.6	0.108335	0.280564
525.8	0.108114	0.280426
526	0.108462	0.277333
526.2	0.108538	0.276302
526.4	0.107604	0.275958
526.6	0.106055	0.273793
526.8	0.104872	0.272899
527	0.104768	0.27015
527.2	0.104188	0.267915
527.4	0.103503	0.268053
527.6	0.103178	0.266472
527.8	0.101989	0.266506
528	0.101827	0.265853
528.2	0.100603	0.263585
528.4	0.100331	0.261523
528.6	0.0996752	0.259873
528.8	0.100493	0.258292
529	0.0994954	0.257467
529.2	0.0977147	0.257639
529.4	0.0977089	0.255748
529.6	0.0963053	0.253342
529.8	0.0946581	0.253205
530	0.0947683	0.249699
530.2	0.0952613	0.248737
530.4	0.0956615	0.248668
530.6	0.0953367	0.247156
530.8	0.0948089	0.245987
531	0.0947103	0.244922
531.2	0.092222	0.243135
531.4	0.0909228	0.241794
531.6	0.0911606	0.24121
531.8	0.0902036	0.238632
532	0.0899658	0.237429
532.2	0.08909	0.236501
532.4	0.0885157	0.236879
532.6	0.089351	0.235023
532.8	0.0889856	0.233992
533	0.089119	0.232514
533.2	0.0884287	0.231242
533.4	0.0875877	0.229352
533.6	0.0866307	0.227427
533.8	0.0866539	0.226224
534	0.0856099	0.225709
534.2	0.0839974	0.223956
534.4	0.0833304	0.222478
534.6	0.0829128	0.22155
534.8	0.0831448	0.220828
535	0.0834928	0.219935
535.2	0.0817702	0.219522
535.4	0.080935	0.219144
535.6	0.080413	0.217976
535.8	0.0794733	0.21667
536	0.0780233	0.214745
536.2	0.0783365	0.213267
536.4	0.0779305	0.212339
536.6	0.0772345	0.211239
536.8	0.0769619	0.209795
537	0.0763819	0.209177
537.2	0.0769677	0.208111
537.4	0.0765327	0.206324
537.6	0.0770141	0.205809
537.8	0.0763935	0.205362
538	0.0759933	0.204296
538.2	0.0755699	0.203746
538.4	0.07481	0.202475
538.6	0.073737	0.201031
538.8	0.0738762	0.199828
539	0.073302	0.200069
539.2	0.0724378	0.196804
539.4	0.0714692	0.195669
539.6	0.070837	0.193642
539.8	0.0699727	0.19182
540	0.0712488	0.191098
540.2	0.071243	0.191717
540.4	0.0703845	0.191098
540.6	0.0690795	0.189964
540.8	0.0683719	0.188967
541	0.0677455	0.188074
541.2	0.0677281	0.187592
541.4	0.0671655	0.185702
541.6	0.0664753	0.185496
541.8	0.0666029	0.184396
542	0.0659533	0.182231
542.2	0.0660461	0.181784
542.4	0.0661273	0.181509
542.6	0.0648628	0.181921
542.8	0.0632446	0.179962
543	0.0633548	0.178312
543.2	0.0628618	0.177453
543.4	0.0627632	0.176113
543.6	0.0621658	0.175597
543.8	0.0618874	0.1746
544	0.0612493	0.172813
544.2	0.0604953	0.173501
544.4	0.0597529	0.172779
544.6	0.0598109	0.171335
544.8	0.0598979	0.170064
545	0.0597007	0.169342
545.2	0.0598109	0.16673
545.4	0.0590221	0.167451
545.6	0.0582797	0.165286
545.8	0.0583841	0.165389
546	0.0577461	0.165733
546.2	0.0573807	0.164289
546.4	0.0588481	0.163327
546.6	0.0590511	0.16288
546.8	0.0584363	0.161815
547	0.0582043	0.161299
547.2	0.0572937	0.158481
547.4	0.0568529	0.158756
547.6	0.0563076	0.157931
547.8	0.05531	0.15745
548	0.055513	0.155525
548.2	0.0557972	0.153635
548.4	0.055049	0.153944
548.6	0.0540572	0.153875
548.8	0.0531176	0.152294
549	0.05357	0.151676
549.2	0.0532394	0.150816
549.4	0.0536106	0.151229
549.6	0.0537556	0.152157
549.8	0.0527464	0.14951
550	0.052294	0.148204
550.2	0.0517197	0.147276
550.4	0.0515457	0.146211
550.6	0.0510643	0.146279
550.8	0.0506061	0.145386
551	0.0506873	0.144698
551.2	0.0506467	0.144183
551.4	0.0502291	0.143289
551.6	0.0497071	0.142567
551.8	0.0498521	0.141468
552	0.0481817	0.140402
552.2	0.0484543	0.138649
552.4	0.0481411	0.136587
552.6	0.0482861	0.13559
552.8	0.047242	0.134731
553	0.0470274	0.134181
553.2	0.0464938	0.134422
553.4	0.0461632	0.134594
553.6	0.0454208	0.133666
553.8	0.0456354	0.134422
554	0.045241	0.133356
554.2	0.044922	0.131947
554.4	0.045821	0.130332
554.6	0.0458326	0.127754
554.8	0.0463372	0.126998
555	0.045589	0.126413
555.2	0.0456818	0.12631
555.4	0.044864	0.125692
555.6	0.0436924	0.125382
555.8	0.0438142	0.124351
556	0.0438258	0.122839
556.2	0.0434314	0.121258
556.4	0.0427759	0.120983
556.6	0.0418015	0.120158
556.8	0.0408967	0.120777
557	0.0408793	0.120192
557.2	0.0409547	0.118818
557.4	0.0411403	0.117924
557.6	0.0403225	0.118508
557.8	0.0401891	0.118096
558	0.0400789	0.116515
558.2	0.0394583	0.116034
558.4	0.0392379	0.115106
558.6	0.0385766	0.11404
558.8	0.0376544	0.114418
559	0.0370744	0.114006
559.2	0.0368656	0.113937
559.4	0.0368134	0.113215
559.6	0.0362914	0.112528
559.8	0.0358506	0.111012
560	0.0367786	0.110205
560.2	0.0366742	0.110559
560.4	0.0361464	0.110084
560.6	0.03668	0.109644
560.8	0.0360536	0.108452
561	0.0362508	0.10752
561.2	0.0357404	0.107101
561.4	0.0353228	0.106376
561.6	0.0347718	0.105719
561.8	0.0349458	0.105032
562	0.0346326	0.105131
562.2	0.035346	0.104128
562.4	0.0355548	0.10398
562.6	0.0351488	0.103822
562.8	0.035172	0.103165
563	0.034998	0.102279
563.2	0.034621	0.100299
563.4	0.0337567	0.100952
563.6	0.0336233	0.100289
563.8	0.0333101	0.0994844
564	0.0335653	0.0992095
564.2	0.0321733	0.0991992
564.4	0.0325039	0.09812
564.6	0.0324459	0.0976697
564.8	0.0316049	0.0972882
565	0.0309495	0.0961918
565.2	0.0313207	0.0962846
565.4	0.0307871	0.0960818
565.6	0.0313091	0.0958515
565.8	0.0308045	0.093779
566	0.0310075	0.0935556
566.2	0.0312453	0.0933597
566.4	0.0301665	0.0921636
566.6	0.029453	0.0920846
566.8	0.0297547	0.0922598
567	0.0297025	0.0921945
567.2	0.0298475	0.0914968
567.4	0.0298533	0.0913662
567.6	0.0294878	0.0904863
567.8	0.029192	0.0905276
568	0.0285772	0.0889534
568.2	0.0279798	0.0887644
568.4	0.0281422	0.0880873
568.6	0.0285946	0.088321
568.8	0.0282002	0.0881973
569	0.0282176	0.087314
569.2	0.0281422	0.0860801
569.4	0.0278348	0.0848565
569.6	0.0276086	0.0849046
569.8	0.0280958	0.0857329
570	0.0274636	0.0847465
570.2	0.0270054	0.0840557
570.4	0.0267444	0.082973
570.6	0.0265066	0.0824678
570.8	0.0262804	0.0819728
571	0.0265182	0.0813679
571.2	0.026118	0.0819075
571.4	0.0254568	0.0826706
571.6	0.0256424	0.0813336
571.8	0.0256366	0.0815054
572	0.0257526	0.080519
572.2	0.0251088	0.0795944
572.4	0.0241691	0.0791614
572.6	0.0237051	0.079182
572.8	0.0239081	0.0788349
573	0.0244359	0.0782402
573.2	0.0242561	0.0781887
573.4	0.0236355	0.0779756
573.6	0.0240473	0.0767761
573.8	0.0237341	0.0765974
574	0.0241459	0.0761883
574.2	0.0235369	0.076178
574.4	0.0242445	0.0754253
574.6	0.0228641	0.0750266
574.8	0.0230729	0.0739474
575	0.0232469	0.0733803
575.2	0.0236587	0.0737653
575.4	0.0232759	0.0732634
575.6	0.0227249	0.0727823
575.8	0.0230555	0.0723492
576	0.0231831	0.0719436
576.2	0.0231831	0.0715312
576.4	0.0228467	0.0709435
576.6	0.0219013	0.0707854
576.8	0.0222435	0.0698196
577	0.0218085	0.0694759
577.2	0.0214547	0.0685101
577.4	0.0215997	0.0691596
577.6	0.0213387	0.0683416
577.8	0.0214431	0.0681354
578	0.0213677	0.068651
578.2	0.0211995	0.0677883
578.4	0.0212111	0.0672968
578.6	0.0212807	0.0659873
578.8	0.0212865	0.0657536
579	0.0210081	0.065427
579.2	0.0211647	0.0651521
579.4	0.0205905	0.0648256
579.6	0.020138	0.0653583
579.8	0.0201612	0.0651349
580	0.0203758	0.0639663
580.2	0.0197784	0.0644612
580.4	0.019935	0.0638873
580.6	0.0200684	0.0632927
580.8	0.0194826	0.0632067
581	0.0194304	0.0633167
581.2	0.0193666	0.0633408
581.4	0.019645	0.0628355
581.6	0.0192912	0.0630658
581.8	0.0187982	0.0625537
582	0.018369	0.0626224
582.2	0.018369	0.062021
582.4	0.017767	0.061856
582.6	0.0178273	0.061636
582.8	0.0171922	0.0607733
583	0.016908	0.0600825
583.2	0.0167699	0.0597182
583.4	0.0168569	0.0596975
583.6	0.016966	0.0585255
583.8	0.0168488	0.05779
584	0.0160832	0.0565527
584.2	0.0163564	0.0565492
584.4	0.0169729	0.0560062
584.6	0.0168621	0.055855
584.8	0.0177304	0.0560577
585	0.0175605	0.056264
585.2	0.0169167	0.0561093
585.4	0.0160896	0.0552913
585.6	0.0161104	0.0559856
585.8	0.0164608	0.0553153
586	0.0165623	0.0556831
586.2	0.0167618	0.0547585
586.4	0.016194	0.0547276
586.6	0.0163378	0.0539612
586.8	0.0152677	0.0539234
587	0.0153274	0.0540265
587.2	0.016147	0.0542292
587.4	0.0165333	0.0531019
587.6	0.016524	0.052253
587.8	0.0161963	0.0524695
588	0.0152746	0.052497
588.2	0.0156255	0.0530538
588.4	0.015567	0.0527513
588.6	0.0157114	0.0523904
588.8	0.0155844	0.0514865
589	0.0158251	0.0522633
589.2	0.0161006	0.0523458
589.4	0.0158378	0.0515312
589.6	0.0153071	0.0509332
589.8	0.0152364	0.0490668
590	0.0151784	0.0498264
590.2	0.0147573	0.0502939
590.4	0.0146285	0.0495102
590.6	0.0142068	0.0491287
590.8	0.0143101	0.0483898
591	0.0144963	0.0479051
591.2	0.0153384	0.0476783
591.4	0.0148849	0.0470218
591.6	0.0146726	0.0471215
591.8	0.0143518	0.047424
592	0.0135062	0.0470837
592.2	0.014103	0.0468912
592.4	0.0142654	0.0464444
592.6	0.0139151	0.0463654
592.8	0.0135462	0.046032
593	0.0132614	0.0454511
593.2	0.0130329	0.0459082
593.4	0.0126988	0.0450559
593.6	0.0131947	0.0455095
593.8	0.012943	0.0455302
594	0.0122783	0.0449768
594.2	0.0123148	0.0444509
594.4	0.0121025	0.0449012
594.6	0.0123276	0.0446743
594.8	0.0113143	0.0439491
595	0.0123688	0.0437292
595.2	0.0122916	0.0433373
595.4	0.0127487	0.0428287
595.6	0.012773	0.0425365
595.8	0.01278	0.0431105
596	0.0124546	0.0425434
596.2	0.0121159	0.0426809
596.4	0.0126733	0.0429558
596.6	0.0121292	0.0418457
596.8	0.0125677	0.0424437
597	0.0121025	0.0419557
597.2	0.0118352	0.0411961
597.4	0.0116989	0.0419007
597.6	0.0118473	0.0413095
597.8	0.0116269	0.0402647
598	0.011707	0.0401203
598.2	0.0115162	0.039316
598.4	0.0114332	0.0395463
598.6	0.0112238	0.0395738
598.8	0.0116327	0.0400584
599	0.0113346	0.0400619
599.2	0.011243	0.0393916
599.4	0.0113839	0.0397594
599.6	0.0109309	0.0399966
599.8	0.0111571	0.0394913
600	0.0109251	0.0386011

## Sheet: Fig. 1e
Fig.1e
Fluorescence spectra of VFP1,VFP2and Sumire
Wevelength	Intensity
	VFP1	VFP2	Sumire
370	38.18	37.2767	33.5067
370.2	38.53	37.81	34.1433
370.4	38.8433	38.4867	34.97
370.6	39.27	39.21	35.9633
370.8	39.76	39.8333	37.0867
371	40.3933	40.9267	38.6833
371.2	41.05	41.9467	39.7633
371.4	41.7633	43.0367	41.1567
371.6	42.6733	44.14	42.6867
371.8	43.16	45.41	44.6
372	43.84	46.36	46.06
372.2	44.37	47.52	47.8067
372.4	45.1867	48.5	49.62
372.6	45.78	49.88	51.4633
372.8	46.6567	51.0033	53.1667
373	47.1833	52.6433	55.2867
373.2	47.7867	53.6867	57.3467
373.4	48.4633	54.8533	59.4967
373.6	49.2967	56.47	61.56
373.8	49.9733	57.8367	64.1167
374	50.72	59.2633	66.4533
374.2	51.2467	60.6367	68.87
374.4	51.9567	61.95	71.08
374.6	52.35	63.3333	73.45
374.8	52.9133	64.6633	75.48
375	53.8267	66.0233	77.99
375.2	54.5367	67.3867	80.2967
375.4	55.3	68.87	82.9933
375.6	56.1033	70.32	85.5667
375.8	56.54	71.4067	88.32
376	56.6833	72.8733	90.7967
376.2	57.1233	73.6567	93.6667
376.4	58.24	74.8067	95.82
376.6	58.5933	76.4167	98.8233
376.8	59.2867	78.1133	101.8
377	59.81	79.6233	104.4
377.2	60.5733	81.1567	107.467
377.4	61.1867	82.43	110.5
377.6	61.7133	83.8367	113.433
377.8	61.93	84.9667	116.833
378	62.6967	86.65	120
378.2	63.2667	88.17	123.1
378.4	63.98	89.19	126.1
378.6	64.3233	90.4767	129.067
378.8	64.7467	91.8267	131.967
379	65.55	93.5633	135.733
379.2	66.29	94.6567	139.367
379.4	66.7667	95.95	143
379.6	67.16	97.2433	145.833
379.8	67.6533	98.6867	148.467
380	68.1533	100.42	152.033
380.2	68.3133	101.943	155.433
380.4	68.9133	103.16	158.533
380.6	69.3967	103.893	161.8
380.8	69.5067	104.667	164.633
381	70.0633	106.1	167.533
381.2	71.0467	107.233	170.633
381.4	71.3833	108.733	174.333
381.6	71.7133	109.933	178.433
381.8	72.2267	111.033	181.633
382	72.75	112.367	184.633
382.2	73.43	114.1	187.267
382.4	73.78	115.433	190.767
382.6	74.1	116.3	194.933
382.8	74.9133	117.333	197.8
383	74.88	118.5	202
383.2	75.8333	119.767	205.567
383.4	75.77	121.2	208.667
383.6	76.6133	122.333	212.3
383.8	77.04	123.433	215.133
384	77.3233	124.067	218.767
384.2	77.8933	125.633	221.267
384.4	78.3933	127.133	224.833
384.6	79.06	128.1	227.967
384.8	79.4467	129.567	231.333
385	79.5533	130.667	234.7
385.2	80.3767	132.033	238.4
385.4	80.42	133.033	242
385.6	80.6967	134.067	245.1
385.8	81.0433	135.467	248.267
386	81.4667	136.633	251.9
386.2	81.6333	137.6	255.433
386.4	81.7433	138.7	258.867
386.6	82.0233	138.8	262.167
386.8	82.46	139.767	266.733
387	82.5867	141.2	269.8
387.2	83.23	142.3	272.733
387.4	83.8433	143.4	274.467
387.6	84.1333	145	277.933
387.8	84.6533	146.3	280.067
388	84.78	147.167	282.867
388.2	84.6667	148.7	286.2
388.4	84.7733	149.567	289.633
388.6	85.26	150.3	292.667
388.8	85.83	150.933	295.767
389	86.5667	152.467	299.067
389.2	86.4233	153.767	302.767
389.4	87.3533	155.033	305.1
389.6	87.1933	156.333	308.633
389.8	87.3733	157.133	312
390	87.6667	157.7	314.833
390.2	87.87	158.4	316.167
390.4	88.2333	159.2	317.733
390.6	88.4067	160.6	320.2
390.8	88.6	161.1	323.533
391	88.78	161.633	325.3
391.2	88.97	162.367	327.7
391.4	89.0967	163.767	329.4
391.6	89.8867	164.767	333.467
391.8	90.3767	165.333	335.733
392	90.8167	167.033	338.167
392.2	90.7733	167.8	340.667
392.4	91.2867	169.033	342.7
392.6	91.4533	169.867	344.633
392.8	91.48	171.033	346.667
393	91.5867	171.933	350.167
393.2	92.13	172.833	351.567
393.4	92.31	174	354.4
393.6	92.3333	175.233	357.367
393.8	92.6467	175.767	360.067
394	92.6	175.933	364.1
394.2	92.7833	176.6	366.4
394.4	93.13	178.067	367.933
394.6	93.47	178.633	369.733
394.8	93.56	180.033	372.733
395	93.92	181.1	374.2
395.2	94.2667	181.367	375.733
395.4	94.68	181.833	377.767
395.6	94.71	182.9	380.7
395.8	94.9033	184.167	381.733
396	95.1867	184.567	383.6
396.2	95.4633	184.833	386.867
396.4	96.26	186.033	388.067
396.6	95.83	186.9	390
396.8	96.1167	187.6	392.167
397	96.26	187.667	394.5
397.2	96.73	188.133	397.067
397.4	97.4333	189.267	398.233
397.6	97.42	190.033	400.2
397.8	97.7033	190.367	402.6
398	97.67	190.867	405.167
398.2	97.71	191.8	407.433
398.4	97.37	193.333	410
398.6	97.4633	193.733	411.4
398.8	97.66	194.767	412.667
399	97.7733	195.5	412.9
399.2	97.78	195.9	415.533
399.4	98.2333	197.033	418.467
399.6	98.59	197.5	420.1
399.8	98.94	198.333	421.567
400	98.91	198.933	424.767
400.2	98.5167	199.4	426.7
400.4	98.5933	199.667	430.367
400.6	98.3867	200.8	433.5
400.8	98.63	201.267	435.233
401	98.5967	202.133	437.133
401.2	98.7067	201.767	438.5
401.4	98.8367	201.867	439.233
401.6	98.8233	202.133	441.167
401.8	98.59	203.4	444
402	98.35	204.1	445.3
402.2	98.7233	204.267	447.067
402.4	98.8833	204.167	448.967
402.6	98.8333	204.7	450.033
402.8	98.7033	204.9	452.267
403	98.75	205.7	454.6
403.2	98.74	205.567	456.433
403.4	98.98	204.9	457.667
403.6	98.86	205.367	459.767
403.8	99.0467	205.967	459.633
404	98.9833	206.933	462.867
404.2	98.9533	207.433	464.067
404.4	99.5233	207.7	464.733
404.6	99.7	208.333	465.6
404.8	99.4733	207.867	466.7
405	99.1867	208.233	468.967
405.2	98.3167	209.033	471.033
405.4	97.7133	208.9	472
405.6	97.6133	209.933	472.2
405.8	97.4433	209.533	475.167
406	97.2667	209.667	475.333
406.2	97.1867	210.033	476.433
406.4	97.13	210	477.567
406.6	97.3033	209.8	478.033
406.8	97.05	209.433	478.9
407	97.48	209.367	479.833
407.2	97.2633	209.833	480.3
407.4	97.3267	210.2	479.767
407.6	96.7233	210	480.733
407.8	96.83	209.8	481.333
408	96.5	209.8	482.833
408.2	96.0267	210.667	484
408.4	95.71	210.3	483.867
408.6	95.4167	210.267	487.333
408.8	95.4433	210.167	485.967
409	95.06	209.4	486.933
409.2	95.3967	209.233	487.7
409.4	95.1233	209.6	491.067
409.6	95.07	209.7	490.967
409.8	95.01	208.567	493.767
410	94.77	208.6	494.533
410.2	94.62	208.3	493.133
410.4	94.5633	208.1	495.1
410.6	94.2867	207.533	493.1
410.8	94.27	208.233	493.4
411	93.9467	207.667	492.967
411.2	94.4067	207.533	494.5
411.4	93.9233	207.833	494.133
411.6	93.7067	207.6	498.233
411.8	93.36	207.033	496.767
412	93.2333	207.167	497.433
412.2	93.1233	206.867	495.667
412.4	92.9767	206.533	495.2
412.6	93.0467	206.333	495.233
412.8	92.5967	205.467	497.967
413	92.2133	205.4	498.467
413.2	91.4367	205.967	497.533
413.4	91.42	206.567	496.867
413.6	91.6767	206.467	496.133
413.8	91.6367	206.5	496.2
414	91.64	204.733	496.933
414.2	91.5233	203.333	497.833
414.4	91.2067	203.467	499.033
414.6	91.0733	203.733	497.767
414.8	90.8067	203.333	497.8
415	90.9833	204.1	496.8
415.2	90.79	203.533	496.7
415.4	90.5967	202.8	495.867
415.6	90.3567	202.633	496.667
415.8	90.21	202.6	498.533
416	89.9767	203.1	498.267
416.2	90.05	201.867	497.467
416.4	89.6767	201.167	497.5
416.6	89.6067	201.233	497.4
416.8	89.28	201.833	497.1
417	88.8367	201.533	495.967
417.2	88.7433	201.467	496
417.4	89.1033	200.333	496.1
417.6	88.7067	200.367	496.233
417.8	88.7833	200.333	494.867
418	88.96	200.067	493.367
418.2	88.6467	200.1	492.433
418.4	88.7833	199.367	489.333
418.6	88.9633	199.033	488.5
418.8	88.3867	198.3	488.333
419	88.0667	198.367	487.133
419.2	87.5	197.867	488.233
419.4	87.28	197.2	487.233
419.6	87.0033	196.8	486.333
419.8	87.2033	196.567	486.067
420	87.03	195.3	484.633
420.2	87.1	194.367	485.167
420.4	87.3733	194.033	484.6
420.6	86.6067	194.033	481.933
420.8	86.6533	194	481.633
421	86.4267	192.267	482.8
421.2	85.74	192.667	482.467
421.4	85.5033	192.167	479.733
421.6	85.8333	192.033	478.8
421.8	85.7667	191.033	478.2
422	85.1733	190.633	476.167
422.2	85.09	189.833	476.767
422.4	84.9267	190.267	477.867
422.6	85.1667	189.5	476.4
422.8	85.0067	189.567	475.4
423	84.8233	189.867	472.733
423.2	84.5267	189.833	471.533
423.4	84.3567	189.2	469.467
423.6	84.0133	188.067	469.467
423.8	83.5633	187.667	466.9
424	83.7833	188	465.2
424.2	83.4667	187.3	464.867
424.4	83.4967	186.5	463.4
424.6	82.8667	186.267	463.767
424.8	82.72	185.833	462.467
425	82.5767	183.933	461.7
425.2	82.4333	183.6	460.8
425.4	82.2067	183.067	459.867
425.6	82.04	182.933	457.7
425.8	82.1	182.767	456.8
426	81.77	181.267	455.533
426.2	81.22	181.267	455.267
426.4	80.86	180.567	452.967
426.6	80.9333	179.367	451.533
426.8	80.6233	178.767	449.867
427	80.7733	178.133	447.433
427.2	80.5867	177.9	445.833
427.4	80.2167	177.533	445.233
427.6	79.74	176.767	443.567
427.8	79.2767	175.7	441.6
428	78.9867	174.733	440.767
428.2	78.68	174.3	440.067
428.4	78.7867	173.7	440.333
428.6	78.66	173	438.333
428.8	78.58	172.133	439.167
429	78.5633	171.5	438.167
429.2	78.33	170.233	437.567
429.4	77.8433	170.767	435.7
429.6	78.02	170.133	433.867
429.8	77.4733	168.733	431.433
430	77.2167	168.6	429.967
430.2	77.1533	168.367	428.033
430.4	76.6833	167.533	425.933
430.6	76.3467	166.8	425.633
430.8	75.9633	166.8	425.267
431	75.8733	166.067	424.633
431.2	75.3933	165.767	423.533
431.4	75.2167	165.167	420.6
431.6	75.0367	164.8	418.367
431.8	74.83	163.833	416.867
432	74.32	162.533	416.333
432.2	74.03	161.7	414.2
432.4	73.53	160.767	414.3
432.6	73.6333	160.8	412.8
432.8	73.3633	160.1	412.367
433	73.62	159.133	410.067
433.2	73.2933	158.467	409.833
433.4	72.74	157.833	407.533
433.6	72.6033	157.133	407.5
433.8	72.2767	155.8	405.333
434	71.7033	155.467	403.067
434.2	71.5967	155.3	401.767
434.4	71.11	155.167	400.9
434.6	70.91	154.533	399.1
434.8	70.8467	153.933	397.067
435	70.9933	153.467	396.567
435.2	70.64	152.533	395.633
435.4	70.5067	151	394.7
435.6	70.1633	151.167	391.533
435.8	70.1733	150.533	390
436	70.3467	149.9	391.233
436.2	69.7567	149.367	388.233
436.4	69.55	148.633	385.067
436.6	69.5267	147.433	382.8
436.8	69.09	146.867	381.733
437	68.7533	146.433	380.367
437.2	68.3367	145.6	378.067
437.4	68.2367	144.867	375.167
437.6	67.8233	143.833	374.367
437.8	67.9733	143.267	373.267
438	67.5767	142.333	371.567
438.2	67.4667	141.6	368.7
438.4	67.21	140.2	367.7
438.6	67.1267	139.933	366.167
438.8	66.4433	140.3	365.267
439	65.9433	139.333	363.9
439.2	65.8333	139.033	362.267
439.4	65.2467	138.067	359.967
439.6	64.9633	137.367	358.833
439.8	64.9433	136.3	356.267
440	64.72	135.967	355.733
440.2	64.47	134.8	353.867
440.4	64.4767	134.8	352.767
440.6	64.4933	134.233	350.733
440.8	63.7967	133.733	348.8
441	63.8767	132.5	346.867
441.2	63.6967	131.467	346.767
441.4	63.1233	131	343.7
441.6	62.7667	130.167	341.4
441.8	62.6667	129.3	339.867
442	62.1167	128.467	339.933
442.2	61.7633	128.1	338.767
442.4	61.5967	127.733	336.7
442.6	61.2333	126.933	335
442.8	61.03	126.533	333.4
443	60.91	126.433	332.467
443.2	60.9367	125.967	331.2
443.4	60.9233	124.733	329.033
443.6	60.7633	124.067	326.9
443.8	60.31	123.3	326.467
444	60.19	123.267	323.833
444.2	59.85	122.533	323.2
444.4	59.2667	121.633	322.433
444.6	58.98	121.533	321.6
444.8	58.51	121.367	319.633
445	58.4233	120.733	317.567
445.2	58.25	119.9	316.533
445.4	57.85	119.067	314.2
445.6	57.7533	118.467	312.733
445.8	57.5667	117.833	311.8
446	57.19	117.3	309.933
446.2	56.5733	116.733	309.167
446.4	56.23	116.067	307.233
446.6	56.3833	115.733	306.1
446.8	56.25	115.533	304.267
447	55.92	114.5	302.9
447.2	55.39	113.667	301.633
447.4	54.95	113.433	298.3
447.6	54.73	112.767	297.3
447.8	54.7933	111.867	294.667
448	54.5167	110.933	293.433
448.2	54.1833	110.533	291.067
448.4	54.2667	109.4	290.667
448.6	54.3533	108.9	290.767
448.8	54.2267	108.133	289.133
449	53.86	107.733	286.933
449.2	53.4333	107.2	283.633
449.4	53.46	106.733	281.733
449.6	53.0867	106.167	280.467
449.8	52.8567	105.567	278.833
450	52.5733	104.433	278.133
450.2	52.48	103.433	276.733
450.4	52.5967	103.667	274.4
450.6	52.4533	102.997	272.867
450.8	52.0333	102.78	270.967
451	52.21	101.977	268.433
451.2	51.9833	101.327	267.233
451.4	52.17	100.83	266.833
451.6	51.8767	100.497	264.833
451.8	51.43	99.6533	263.667
452	51.02	98.54	261.967
452.2	50.67	98.0333	260.033
452.4	50.8	97.5233	258.933
452.6	50.4467	96.9167	257.1
452.8	50.04	96.0767	255.933
453	49.7567	95.67	254.6
453.2	49.87	95.0833	254.033
453.4	49.7	95.08	252.767
453.6	49.19	94.6867	252.8
453.8	48.91	94.2733	250.867
454	49.01	93.6567	249.767
454.2	48.8667	92.7767	248.567
454.4	48.8267	92.43	247
454.6	48.7733	92.3267	245.4
454.8	48.57	92.02	244.067
455	48.43	91.8233	243.133
455.2	48.4	91.3067	242.467
455.4	48.0633	90.7733	241.167
455.6	47.79	90.1167	240.167
455.8	47.78	89.7767	238.933
456	47.5167	88.98	236.867
456.2	47.38	88.67	236.267
456.4	47.1267	87.9533	235.633
456.6	46.7867	87.6467	233.9
456.8	46.5	87.0967	232.033
457	46.4467	87.0067	229.9
457.2	46.3	86.1867	229.267
457.4	46.1233	85.6067	227.5
457.6	46.11	85.3133	226.667
457.8	45.6367	84.95	225.333
458	45.5367	84.9133	225.567
458.2	45.35	84.0667	223.8
458.4	45.1033	83.3833	221.3
458.6	45.08	83.0533	219.4
458.8	44.9033	82.46	218.3
459	44.6633	82.2	217.6
459.2	44.5033	81.5	216.667
459.4	44.2067	81.08	215.8
459.6	44.0733	80.6867	214.733
459.8	44.18	80.4267	214.067
460	43.7667	80.03	212.867
460.2	43.63	79.5567	211.1
460.4	43.4667	78.96	209.767
460.6	43.4233	78.56	208.8
460.8	43.3733	78.4133	208.3
461	43.4333	78.1033	206.7
461.2	43.45	77.9167	205.633
461.4	43.32	77.4233	204.267
461.6	42.62	76.86	203.7
461.8	42.65	76.45	201.467
462	42.3033	76.27	200.8
462.2	42.1833	75.5867	199.233
462.4	41.9867	75.4467	197.9
462.6	41.4367	74.87	196.533
462.8	41.35	74.6533	195.867
463	41.39	74.23	194.667
463.2	40.7167	73.5567	194.033
463.4	40.63	72.3767	193.733
463.6	40.1833	72.29	192.367
463.8	39.8667	71.74	190.833
464	39.84	71.4667	189.733
464.2	39.5633	70.92	188.833
464.4	39.47	70.82	187.633
464.6	39.3867	70.1	186.167
464.8	39.0833	69.6967	185.433
465	38.9833	69.3433	183.633
465.2	39.05	69.3333	183.3
465.4	38.82	69.02	182
465.6	38.52	68.2867	181.367
465.8	38.46	68.1067	180.133
466	38.5	67.9267	179.733
466.2	38.2533	67.4333	178.867
466.4	37.94	67.0367	177.633
466.6	37.7267	66.3367	177.033
466.8	37.6967	65.9967	175.833
467	37.62	65.39	174.233
467.2	37.21	65.3033	173.133
467.4	37.3167	64.7567	171.633
467.6	37.3767	64.3533	170.267
467.8	37.2767	64.2167	169.267
468	36.8867	63.95	167.867
468.2	36.6033	63.52	166.733
468.4	36.55	62.9133	165.6
468.6	36.1767	62.0933	164.2
468.8	36.25	61.5833	162.733
469	35.7233	60.83	161.6
469.2	35.6933	60.3967	159.933
469.4	35.7467	59.8133	159.233
469.6	35.3567	59.8	158.7
469.8	35.1233	59.54	157.1
470	34.5767	59.3533	156.833
470.2	34.6367	59.0633	156.3
470.4	34.4367	58.57	155.067
470.6	34.34	58.23	154.933
470.8	34.2067	58.1233	153.133
471	34.1	57.7433	152.8
471.2	33.94	57.2433	151.967
471.4	33.74	57.0367	150.8
471.6	33.5333	56.35	149.833
471.8	33.41	55.8833	149.633
472	33.3233	56.29	148.833
472.2	33.31	56.03	148.4
472.4	33.2067	55.63	147.733
472.6	32.8367	55.0533	146.9
472.8	32.63	54.6667	145.9
473	32.44	54.2133	145.167
473.2	32.24	53.73	144.467
473.4	32.04	53.6833	142.933
473.6	31.9533	53.2867	142
473.8	31.6267	52.9267	141
474	31.4067	52.7333	140.2
474.2	31.23	52.5433	139
474.4	31.28	51.8967	138.2
474.6	30.9967	51.4367	137.067
474.8	30.9067	51.2167	136.467
475	30.5333	50.7	135.5
475.2	30.1967	50.3367	134.5
475.4	30.0433	50.3033	134.033
475.6	29.73	49.9267	132.733
475.8	29.5533	49.7933	132.167
476	29.4867	49.43	130.967
476.2	29.6367	48.9467	129.5
476.4	29.5767	48.5833	128.467
476.6	29.5033	48.4133	127.4
476.8	29.2867	48.0467	126.933
477	28.9033	47.7433	126.2
477.2	28.71	47.51	125.933
477.4	28.46	47.2667	125.333
477.6	28.5433	46.92	125.133
477.8	28.24	46.6033	124.2
478	28.1033	46.28	123
478.2	28.0767	46.04	122.3
478.4	27.86	45.97	121.1
478.6	27.8133	45.44	120.167
478.8	27.49	45.26	119.533
479	27.56	45.2233	118.933
479.2	27.3133	45.0033	118.2
479.4	27.16	44.8867	116.867
479.6	26.8033	44.5467	115.9
479.8	26.6467	43.8767	114.533
480	26.3667	43.3433	113.133
480.2	26.13	42.7833	112.733
480.4	26.0433	42.4267	112
480.6	25.9833	42.3033	111.133
480.8	25.95	41.9333	110.2
481	25.88	41.5733	109.4
481.2	25.69	41.0967	108.867
481.4	25.5867	40.6867	107.633
481.6	25.34	40.27	106.733
481.8	25.2033	39.91	105.7
482	25.0333	39.2967	105.267
482.2	25.0133	38.94	104.067
482.4	24.99	38.9167	103.2
482.6	24.7633	38.74	102.633
482.8	24.7367	38.6867	101.45
483	24.6967	38.6067	100.73
483.2	24.4433	38.2733	100.177
483.4	24.25	37.7833	99.7733
483.6	23.9533	37.1867	98.9033
483.8	23.6867	36.9967	98.6
484	23.4633	36.87	97.79
484.2	23.3867	36.6233	96.8733
484.4	23.4867	36.38	96.7433
484.6	23.4233	36.2833	95.5433
484.8	23.3133	36.0767	94.6367
485	23.3033	35.86	94.1033
485.2	23.21	35.56	93.87
485.4	23.2733	35.2267	92.7167
485.6	23.2533	35.0167	92.2567
485.8	23.09	34.8067	91.6533
486	22.6467	34.6767	90.43
486.2	22.3967	34.58	89.52
486.4	22.37	34.3967	88.9567
486.6	22.0933	34.1933	88.15
486.8	21.92	33.9333	87.7133
487	21.8133	33.5033	86.93
487.2	21.7067	33.32	86.52
487.4	21.65	33.18	85.7233
487.6	21.47	32.93	84.9667
487.8	21.4	32.8433	84.4767
488	21.1167	32.5533	84.3233
488.2	21.0567	32.1633	84.2867
488.4	20.9367	32.21	83.6133
488.6	20.6267	31.7367	82.96
488.8	20.5233	31.4967	82.42
489	20.2967	31.2567	81.2967
489.2	20.3967	30.8733	80.6567
489.4	20.25	30.65	79.9833
489.6	20.12	30.3633	79.13
489.8	20.0367	30.5933	78.77
490	19.87	30.5	78.3667
490.2	20.0533	30.13	77.6833
490.4	19.9167	29.85	77.3233
490.6	19.81	29.58	76.92
490.8	19.5533	29.33	75.9267
491	19.56	28.89	75.1233
491.2	19.62	28.85	74.5567
491.4	19.68	28.6433	73.8533
491.6	19.5633	28.3667	73.68
491.8	19.38	28.03	72.9933
492	19.2	27.8367	72.91
492.2	19.0367	27.48	72.4867
492.4	18.8967	27.3633	71.9033
492.6	18.53	27.28	70.9233
492.8	18.5033	27.1367	70.2733
493	18.5667	26.8833	69.7033
493.2	18.36	26.69	69.2233
493.4	18.2067	26.57	68.56
493.6	18.2367	26.3067	67.6933
493.8	18.1733	25.9633	67.5267
494	18.0967	25.76	66.9367
494.2	18.1533	25.7833	65.8867
494.4	17.88	25.6067	65.3633
494.6	17.7967	25.3567	65.0767
494.8	17.86	25.1933	64.6533
495	17.72	24.9033	64.1
495.2	17.7367	24.82	63.8667
495.4	17.4567	24.44	63.41
495.6	17.3367	24.32	63.1267
495.8	17.3	24.4833	62.7267
496	17.09	24.1567	62.1967
496.2	17.15	24.23	61.94
496.4	16.9033	24.13	61.4067
496.6	16.83	24.2267	60.6367
496.8	16.8733	23.8667	60.0733
497	16.75	23.5133	59.8033
497.2	16.69	23.42	59.8
497.4	16.6867	23.0767	59.2867
497.6	16.45	22.73	58.7333
497.8	16.45	22.6067	58.4567
498	16.34	22.44	58.0967
498.2	16.2133	22.44	57.39
498.4	16.08	22.1567	57.3533
498.6	16.21	21.97	56.76
498.8	16.14	21.7567	56.3933
499	16.0867	21.4367	55.9233
499.2	16.0167	21.4567	55.3767
499.4	15.9633	21.2767	54.8133
499.6	15.8033	21.1433	54.2933
499.8	15.68	21.06	53.9567
500	15.4833	21.21	53.44
500.2	15.4833	20.9467	52.8767
500.4	15.36	20.76	52.8567
500.6	15.28	20.56	52.55
500.8	15.33	20.3633	52.28
501	15.2533	20.0733	51.6167
501.2	15.0367	20.0767	51.21
501.4	14.94	19.8	50.87
501.6	14.84	19.8167	50.61
501.8	14.8167	19.8367	50.37
502	14.97	19.7133	49.9567
502.2	14.8633	19.5633	49.39
502.4	14.69	19.46	48.8433
502.6	14.59	19.45	48.22
502.8	14.5133	19.4033	48.3367
503	14.5233	19.1267	47.9
503.2	14.4067	19.12	47.4467
503.4	14.2933	18.9167	47.2633
503.6	14.06	18.6367	47.2067
503.8	14.1767	18.7433	46.65
504	14.18	18.52	46.4867
504.2	13.9967	18.5767	46.4033
504.4	14.1133	18.5833	45.4633
504.6	13.98	18.5333	45.14
504.8	13.65	18.3833	44.8333
505	13.5667	18.14	44.6133
505.2	13.44	17.9267	44.17
505.4	13.4767	17.9	44.1767
505.6	13.3733	17.65	43.5933
505.8	13.1767	17.43	43.2533
506	13.2067	17.3267	42.74
506.2	13.2867	17.36	42.6067
506.4	13.2033	17.1933	42.6
506.6	13.1267	16.9433	42.0767
506.8	13.32	17.0033	41.5033
507	13.14	16.9033	40.9167
507.2	13.0933	16.9667	40.86
507.4	13.1433	16.9433	40.5767
507.6	12.9633	16.6567	40.1667
507.8	12.8467	16.5233	40.0767
508	12.75	16.33	39.8533
508.2	12.7367	16.2567	39.6767
508.4	12.6367	16.1133	39.3033
508.6	12.6067	15.9967	39.0167
508.8	12.5267	15.8667	38.6733
509	12.3533	15.7333	38.7433
509.2	12.3433	15.5833	38.5467
509.4	12.2167	15.4833	37.92
509.6	11.9967	15.4667	37.7833
509.8	12.18	15.34	37.0533
510	12.1433	15.2567	36.9367
510.2	12.11	15.2267	36.93
510.4	11.98	15.09	36.7367
510.6	11.8533	14.8333	36.1633
510.8	11.7467	14.7167	35.8633
511	11.77	14.68	35.74
511.2	11.6133	14.5567	35.52
511.4	11.5533	14.4167	35.1367
511.6	11.5067	14.3033	35.03
511.8	11.5567	14.2067	34.61
512	11.38	14.1567	34.18
512.2	11.39	14.1667	34.0367
512.4	11.2	14.2367	33.9567
512.6	11.18	14.04	33.8967
512.8	10.9667	13.9733	33.5333
513	11.01	13.93	33.2733
513.2	10.8	13.78	32.9433
513.4	10.6967	13.5567	32.6967
513.6	10.6633	13.6167	32.2867
513.8	10.72	13.46	31.9867
514	10.6233	13.4333	31.8267
514.2	10.47	13.32	31.7767
514.4	10.4333	13.24	31.5933
514.6	10.33	13.1267	31.4467
514.8	10.2717	13.0767	30.9633
515	10.2037	13.0133	30.73
515.2	10.225	12.9967	30.55
515.4	10.2267	12.8	30.2167
515.6	10.1067	12.8067	30.0767
515.8	10.0487	12.6233	30.0467
516	9.962	12.4267	29.5833
516.2	9.88967	12.3333	29.4533
516.4	9.945	12.1833	29.3267
516.6	9.854	12.26	29.2433
516.8	9.86533	12.0333	29.1667
517	9.88367	11.95	29.2767
517.2	9.778	11.8133	29.19
517.4	9.77567	11.7733	28.93
517.6	9.758	11.9067	28.6467
517.8	9.586	11.8233	28.22
518	9.399	11.71	27.89
518.2	9.31667	11.52	27.61
518.4	9.235	11.6	27.2833
518.6	9.196	11.4833	27.1133
518.8	9.206	11.3933	26.9333
519	9.214	11.1667	26.6867
519.2	9.15167	11.12	26.52
519.4	9.04867	10.9967	26.27
519.6	9.02767	11.0367	26.2833
519.8	9.00867	10.86	26.07
520	9.02633	10.78	25.9833
520.2	9.02567	10.73	25.5467
520.4	9.00267	10.6733	25.3433
520.6	8.83233	10.64	24.99
520.8	8.62167	10.53	24.8
521	8.65867	10.4733	24.8233
521.2	8.57	10.3943	24.7067
521.4	8.64167	10.3603	24.5633
521.6	8.49133	10.316	24.21
521.8	8.41033	10.3323	24.2367
522	8.37933	10.1463	24.1433
522.2	8.18267	10.0867	23.9433
522.4	8.24	9.90933	23.9233
522.6	8.339	9.84633	23.8433
522.8	8.11367	9.756	23.5633
523	8.02867	9.763	23.1867
523.2	8.00933	9.75667	22.9933
523.4	7.822	9.52967	22.7467
523.6	7.84567	9.45	22.7033
523.8	7.838	9.35933	22.7233
524	7.76533	9.275	22.4433
524.2	7.80267	9.216	22.23
524.4	7.73867	9.281	22.0033
524.6	7.67567	9.227	21.8567
524.8	7.66633	9.21433	21.7067
525	7.68233	9.176	21.6133
525.2	7.72767	9.09133	21.5033
525.4	7.76033	8.97533	21.2
525.6	7.711	9.02167	21.21
525.8	7.654	8.89367	20.9133
526	7.48233	8.74933	20.9933
526.2	7.44833	8.698	20.8633
526.4	7.49	8.64933	20.5067
526.6	7.36133	8.53633	20.4
526.8	7.26033	8.481	20.2533
527	7.22833	8.522	20.2567
527.2	7.207	8.345	20.0333
527.4	7.34	8.237	19.7167
527.6	7.355	8.28867	19.6633
527.8	7.24867	8.31867	19.5767
528	7.15033	8.18267	19.22
528.2	7.083	8.08	19.2667
528.4	7.00367	7.973	19.13
528.6	7.033	8.01967	18.9433
528.8	6.92233	7.98733	18.8533
529	6.835	8.042	18.51
529.2	6.76667	8.085	18.3067
529.4	6.681	8.01633	17.9833
529.6	6.788	7.91833	18.1633
529.8	6.88367	7.78333	18.0267
530	6.74867	7.74467	17.9833
530.2	6.74367	7.68267	17.8367
530.4	6.72633	7.63933	17.6267
530.6	6.677	7.53333	17.5733
530.8	6.72567	7.52367	17.7233
531	6.64567	7.504	17.57
531.2	6.512	7.44933	17.49
531.4	6.466	7.53133	17.2567
531.6	6.57633	7.52	17.15
531.8	6.595	7.55567	16.9333
532	6.463	7.356	17.1767
532.2	6.353	7.326	17
532.4	6.384	7.24067	16.6267
532.6	6.35933	7.21533	16.57
532.8	6.29033	7.209	16.3533
533	6.20967	7.263	16.2933
533.2	6.20067	7.248	16.1733
533.4	6.232	7.163	15.9667
533.6	6.23467	7.06267	15.97
533.8	6.29633	7.13833	16.0667
534	6.26767	6.91033	15.9467
534.2	6.17833	6.9	15.79
534.4	5.98867	6.78533	15.6733
534.6	5.913	6.80533	15.4267
534.8	5.95433	6.878	15.4533
535	5.771	6.72833	15.1767
535.2	5.86933	6.62267	14.93
535.4	5.921	6.69167	14.75
535.6	5.87067	6.67033	14.6233
535.8	5.714	6.60567	14.5733
536	5.61833	6.57833	14.4033
536.2	5.57533	6.48067	14.5267
536.4	5.685	6.49533	14.2833
536.6	5.589	6.36067	14.1967
536.8	5.646	6.329	14.0233
537	5.53667	6.28167	14.0533
537.2	5.55	6.14833	13.9467
537.4	5.61633	6.06733	13.8667
537.6	5.50767	6.18833	13.6667
537.8	5.561	6.09967	13.6967
538	5.394	6.129	13.5
538.2	5.34767	6.063	13.4
538.4	5.41967	5.91867	13.34
538.6	5.36667	5.88133	13.2733
538.8	5.39467	5.824	13.1867
539	5.394	5.735	13.3833
539.2	5.25867	5.81133	13.06
539.4	5.41767	5.812	12.81
539.6	5.33667	5.719	12.8867
539.8	5.37	5.54967	12.7333
540	5.38333	5.53567	12.46
540.2	5.35767	5.542	12.45
540.4	5.17833	5.49667	12.3933
540.6	5.07933	5.51367	12.1833
540.8	5.08867	5.50833	12.0367
541	5.118	5.47333	11.9833
541.2	4.944	5.47367	11.9433
541.4	4.86733	5.36467	11.75
541.6	4.862	5.37333	11.7833
541.8	4.97933	5.26067	11.6333
542	4.874	5.20133	11.6467
542.2	4.92567	5.19533	11.5767
542.4	4.83233	5.22633	11.5167
542.6	4.749	5.191	11.5267
542.8	4.74333	5.24733	11.5333
543	4.72133	5.07367	11.42
543.2	4.56867	5.06767	11.3533
543.4	4.57067	5.07567	11.1967
543.6	4.56767	5.08267	11.0567
543.8	4.62167	4.939	10.83
544	4.473	4.96933	10.7867
544.2	4.526	4.924	10.8133
544.4	4.447	4.884	10.7367
544.6	4.47967	4.953	10.69
544.8	4.459	4.923	10.5533
545	4.40567	4.83	10.42
545.2	4.228	4.78167	10.44
545.4	4.28	4.79367	10.4267
545.6	4.25967	4.803	10.4833
545.8	4.27667	4.65467	10.3633
546	4.318	4.69467	10.207
546.2	4.317	4.66467	10.0773
546.4	4.256	4.59567	9.82833
546.6	4.11233	4.515	9.72933
546.8	4.14533	4.52267	9.62833
547	4.15733	4.37367	9.78
547.2	4.027	4.29833	9.805
547.4	3.947	4.248	9.849
547.6	3.83767	4.25	9.99633
547.8	3.79667	4.26267	9.875
548	3.96633	4.24567	9.61
548.2	3.89267	4.26833	9.509
548.4	3.902	4.27633	9.42167
548.6	3.86933	4.13133	9.26767
548.8	3.84333	4.04133	9.09067
549	3.77667	4.04267	9.07267
549.2	3.82467	4.118	9.083
549.4	3.73633	4.19767	8.95467
549.6	3.61867	4.19733	8.90067
549.8	3.63067	4.128	8.88833
550	3.63867	3.98133	8.79767
550.2	3.64867	3.93733	8.71733
550.4	3.66333	4.07733	8.58033
550.6	3.469	3.834	8.62733
550.8	3.417	3.87567	8.73667
551	3.41567	3.825	8.62967
551.2	3.54733	3.74967	8.54267
551.4	3.575	3.809	8.38633
551.6	3.464	3.78267	8.227
551.8	3.54367	3.731	8.241
552	3.432	3.824	8.19833
552.2	3.451	3.891	8.11833
552.4	3.34167	3.9	7.98833
552.6	3.38867	3.879	7.985
552.8	3.34567	3.724	8.00267
553	3.34033	3.71933	7.93233
553.2	3.27033	3.68267	8.026
553.4	3.23733	3.69533	7.845
553.6	3.218	3.69	7.774
553.8	3.23767	3.69767	7.78
554	3.287	3.74733	7.828
554.2	3.17467	3.74033	7.864
554.4	3.247	3.74167	7.916
554.6	3.086	3.72033	7.87
554.8	3.13	3.74467	7.87233
555	3.13667	3.69233	7.842
555.2	3.09967	3.68833	7.82233
555.4	3.10533	3.624	7.65067
555.6	3.11167	3.57	7.56733
555.8	3.18167	3.532	7.56
556	3.04533	3.468	7.63167
556.2	3.131	3.39467	7.52267
556.4	2.978	3.42767	7.42533
556.6	3.11933	3.47533	7.13667
556.8	3.10267	3.56033	7.07867
557	3.15767	3.32767	7.17033
557.2	3.086	3.39133	7.11167
557.4	3.09767	3.46333	7.00567
557.6	3.07333	3.34333	6.877
557.8	2.99833	3.47233	6.88833
558	2.87633	3.398	6.85467
558.2	2.93333	3.301	6.91367
558.4	2.953	3.29867	6.76767
558.6	3.07333	3.25267	6.73533
558.8	3.045	3.29967	6.63833
559	3.03367	3.27867	6.53167
559.2	2.98933	3.28767	6.54333
559.4	2.94667	3.23467	6.41833
559.6	2.96033	3.303	6.433
559.8	2.98867	3.378	6.37767
560	2.96967	3.41833	6.34
560.2	2.958	3.23567	6.26567
560.4	2.987	3.31833	6.25767
560.6	2.98367	3.334	6.14167
560.8	2.82267	3.395	6.12233
561	2.88567	3.36733	6.169
561.2	2.80233	3.463	6.24333
561.4	2.878	3.26433	5.973
561.6	2.86667	3.20533	5.89033
561.8	2.87967	3.25233	5.90033
562	2.64167	3.19167	5.92933
562.2	2.708	3.142	5.889
562.4	2.70133	3.03267	6.04833
562.6	2.72567	2.95533	6.014
562.8	2.713	3.00933	5.67867
563	2.796	2.969	5.76267
563.2	2.745	2.97567	5.75233
563.4	2.71667	2.93233	5.742
563.6	2.68733	3.002	5.66133
563.8	2.59967	2.92767	5.57367
564	2.514	2.92467	5.537
564.2	2.55433	2.95267	5.539
564.4	2.48	2.888	5.626
564.6	2.48133	2.84633	5.55767
564.8	2.44167	2.79067	5.57367
565	2.35167	2.66733	5.409
565.2	2.308	2.742	5.267
565.4	2.331	2.761	5.32767
565.6	2.37367	2.637	5.405
565.8	2.49267	2.58833	5.25067
566	2.38633	2.72067	5.30267
566.2	2.542	2.631	5.328
566.4	2.48933	2.749	5.33533
566.6	2.47333	2.694	5.277
566.8	2.469	2.701	5.24333
567	2.37167	2.76533	5.19667
567.2	2.40667	2.70333	5.15533
567.4	2.34833	2.62833	5.07067
567.6	2.28733	2.657	5.17133
567.8	2.22067	2.68	5.15533
568	2.36967	2.663	5.12167
568.2	2.36167	2.56367	5.17167
568.4	2.39633	2.455	5.12
568.6	2.44633	2.43167	4.96867
568.8	2.50867	2.521	4.95733
569	2.446	2.43133	4.90767
569.2	2.42333	2.49133	4.81767
569.4	2.33467	2.528	4.69567
569.6	2.26333	2.49333	4.62733
569.8	2.15267	2.43	4.73367
570	2.13333	2.42833	4.7
570.2	2.033	2.34967	4.55767
570.4	2.10067	2.30767	4.434
570.6	2.07067	2.148	4.44533
570.8	2.11867	2.251	4.331
571	2.118	2.26667	4.29233
571.2	2.11067	2.211	4.15
571.4	2.13667	2.297	4.14633
571.6	2.035	2.30433	4.259
571.8	1.92233	2.13133	4.10733
572	1.925	2.045	4.123
572.2	1.90833	2.12533	4.005
572.4	1.905	2.14267	3.93667
572.6	1.93433	2.124	3.932
572.8	1.93667	2.06967	3.964
573	2.04267	2.09867	3.89967
573.2	1.98867	2.08133	3.93933
573.4	2.01033	2.00233	3.93267
573.6	1.93233	1.968	4.00833
573.8	1.85533	1.956	3.984
574	1.76733	1.91233	3.743
574.2	1.82567	1.96967	3.742
574.4	1.766	1.91867	3.68433
574.6	1.796	2.10333	3.658
574.8	1.84133	2.033	3.67767
575	1.873	2.09	3.55967
575.2	1.82467	2.031	3.61967
575.4	1.88867	1.96233	3.658
575.6	1.82033	1.935	3.61533
575.8	1.72933	1.89933	3.59167
576	1.791	1.93833	3.60767
576.2	1.64933	1.87933	3.62667
576.4	1.62733	1.89633	3.53967
576.6	1.63267	1.89367	3.58733
576.8	1.58867	1.855	3.54367
577	1.56833	1.75767	3.55033
577.2	1.64167	1.826	3.479
577.4	1.61467	1.86867	3.54133
577.6	1.539	1.78167	3.566
577.8	1.56733	1.77367	3.45367
578	1.63833	1.698	3.43733
578.2	1.546	1.65867	3.34033
578.4	1.52333	1.69533	3.37167
578.6	1.60667	1.579	3.36867
578.8	1.53033	1.612	3.37767
579	1.43533	1.602	3.33
579.2	1.31533	1.58967	3.26967
579.4	1.36567	1.67767	3.45667
579.6	1.35767	1.654	3.47067
579.8	1.408	1.551	3.33833
580	1.292	1.583	3.19833
580.2	1.331	1.54767	3.196
580.4	1.34433	1.626	3.297
580.6	1.291	1.62867	3.368
580.8	1.32933	1.6	3.398
581	1.32633	1.519	3.28767
581.2	1.30667	1.506	3.19267
581.4	1.324	1.56333	3.19767
581.6	1.292	1.68533	3.289
581.8	1.264	1.611	3.331
582	1.43533	1.74067	3.26067
582.2	1.46467	1.74033	3.17567
582.4	1.44	1.866	3.162
582.6	1.51633	1.84333	3.15233
582.8	1.38367	1.873	3.17367
583	1.38467	1.89167	3.18033
583.2	1.292	1.772	3.00967
583.4	1.346	1.74867	3.07667
583.6	1.214	1.786	3.075
583.8	1.309	1.737	3.04667
584	1.373	1.78	3.052
584.2	1.357	1.67267	3.019
584.4	1.37367	1.727	3.121
584.6	1.371	1.639	2.93
584.8	1.44967	1.71433	2.875
585	1.37833	1.68067	2.90567
585.2	1.27967	1.708	2.84667
585.4	1.293	1.65967	2.76133
585.6	1.29733	1.70433	2.931
585.8	1.451	1.607	2.73867
586	1.36067	1.61333	2.81233
586.2	1.497	1.563	2.845
586.4	1.39167	1.577	2.842
586.6	1.424	1.59667	2.754
586.8	1.43167	1.61933	2.65967
587	1.41233	1.605	2.684
587.2	1.40533	1.69133	2.82433
587.4	1.41367	1.80333	2.722
587.6	1.44567	1.77567	2.693
587.8	1.41767	1.873	2.62467
588	1.37933	1.932	2.61433
588.2	1.38333	1.87667	2.491
588.4	1.462	1.81767	2.54333
588.6	1.47433	1.92567	2.45733
588.8	1.48933	1.906	2.56967
589	1.59133	1.771	2.58733
589.2	1.46533	1.76833	2.606
589.4	1.44433	1.792	2.57333
589.6	1.41133	1.813	2.66567
589.8	1.45333	1.92767	2.588
590	1.24833	1.817	2.46367
590.2	1.326	1.79133	2.526
590.4	1.32567	1.73933	2.473
590.6	1.412	1.72633	2.25233
590.8	1.36667	1.774	2.325
591	1.44267	1.77533	2.28
591.2	1.40367	1.799	2.16667
591.4	1.58767	1.64733	2.08267
591.6	1.50567	1.609	2.14133
591.8	1.42367	1.64367	2.09333
592	1.427	1.75167	2.11367
592.2	1.44367	1.619	2.09967
592.4	1.30433	1.606	2.128
592.6	1.28167	1.70567	2.127
592.8	1.16267	1.736	2.25567
593	1.16633	1.751	2.17967
593.2	1.10167	1.76	2.243
593.4	1.23233	1.72533	2.086
593.6	1.223	1.79233	2.14733
593.8	1.297	1.74567	2.13933
594	1.19267	1.65333	2.16233
594.2	1.177	1.561	2.279
594.4	1.043	1.567	2.287
594.6	1.08333	1.53	2.21133
594.8	1.07033	1.55033	2.20233
595	1.149	1.56	2.018
595.2		1.541	2.01467
595.4		1.42667	1.99333
595.6		1.53533	2.01633
595.8		1.60167	2.08733
596		1.50367	1.978
596.2		1.572	1.99467
596.4		1.493	2.06033
596.6		1.39067	2.04967
596.8		1.46533	2.109
597		1.425	2.06167
597.2		1.478	2.079
597.4		1.405	2.03667
597.6		1.27	1.99567
597.8		1.20867	2.01467
598		1.13133	2.073
598.2		1.22267	2.09567
598.4		1.14567	2.02333
598.6		1.22433	1.94167
598.8		1.32467	1.829
599		1.29867	1.84667
599.2		1.22933	1.76833
599.4		1.17967	1.82167
599.6		1.20567	1.77567
599.8		1.25	1.825
600		1.397	1.79567

## Sheet: Fig. 2b
Fig.2b
Emission spectra of vgCam
Wevelength	Intensity
	-Ca2+	+Ca2+
360	-0.00546519	-0.00432291
360.2	-0.000959487	-0.000932627
360.4	0.00232411	0.00154891
360.6	0.004737	0.00334776
360.8	0.00659181	0.00473178
361	0.00805491	0.00578826
361.2	0.00922928	0.00664926
361.4	0.0102097	0.00738491
361.6	0.0110975	0.00795195
361.8	0.01186	0.00850257
362	0.0125397	0.0090144
362.2	0.01325	0.00949937
362.4	0.0139461	0.00996941
362.6	0.0147489	0.0105088
362.8	0.0154809	0.0110348
363	0.0161986	0.0115497
363.2	0.0169365	0.0120369
363.4	0.0177154	0.0125606
363.6	0.0184944	0.013159
363.8	0.0192614	0.0137283
364	0.0201783	0.0142916
364.2	0.0211311	0.0148549
364.4	0.0221025	0.0154935
364.6	0.0230993	0.0161665
364.8	0.0240692	0.0168671
365	0.0251138	0.0175916
365.2	0.0261882	0.0182728
365.4	0.0273372	0.0190428
365.6	0.0285533	0.0198105
365.8	0.029762	0.0208103
366	0.031008	0.0216832
366.2	0.032351	0.0225069
366.4	0.0337014	0.0234873
366.6	0.0350966	0.0243677
366.8	0.0364918	0.0253451
367	0.037887	0.0262852
367.2	0.0394912	0.0272849
367.4	0.0410431	0.0283146
367.6	0.0427069	0.0293666
367.8	0.0442065	0.0305006
368	0.0459226	0.0316347
368.2	0.0476535	0.0328807
368.4	0.0493994	0.0340968
368.6	0.0512348	0.0352458
368.8	0.0532344	0.0366336
369	0.0552264	0.0379691
369.2	0.0573976	0.0393867
369.4	0.0595016	0.0407745
369.6	0.0616429	0.0422741
369.8	0.0638812	0.0437962
370	0.0662464	0.0453033
370.2	0.0685891	0.0469373
370.4	0.0711109	0.0485712
370.6	0.0733716	0.0501007
370.8	0.0758785	0.0518615
371	0.0782437	0.0534806
371.2	0.0808252	0.0551966
371.4	0.0833619	0.0569276
371.6	0.0858987	0.058651
371.8	0.0885026	0.0604193
372	0.0911363	0.0622174
372.2	0.0938074	0.0640081
372.4	0.0966351	0.0658808
372.6	0.0995001	0.0679027
372.8	0.10241	0.0698127
373	0.105558	0.071857
373.2	0.108647	0.0738566
373.4	0.111736	0.0760352
373.6	0.115041	0.0781467
373.8	0.118235	0.080191
374	0.121577	0.082392
374.2	0.125091	0.08469
374.4	0.128441	0.0870253
374.6	0.131799	0.0893307
374.8	0.135253	0.0916511
375	0.138633	0.093882
375.2	0.141998	0.0960457
375.4	0.145408	0.0982467
375.6	0.149034	0.100686
375.8	0.152652	0.103029
376	0.156107	0.105484
376.2	0.15974	0.107842
376.4	0.163299	0.110072
376.6	0.166888	0.112408
376.8	0.170484	0.115064
377	0.174133	0.117615
377.2	0.177953	0.120257
377.4	0.181586	0.122659
377.6	0.185429	0.125062
377.8	0.189435	0.127628
378	0.193091	0.130269
378.2	0.196829	0.132769
378.4	0.200582	0.135388
378.6	0.204536	0.137954
378.8	0.208729	0.140558
379	0.212445	0.143147
379.2	0.216437	0.145646
379.4	0.220436	0.14837
379.6	0.224121	0.151018
379.8	0.227636	0.153205
380	0.231217	0.155711
380.2	0.234574	0.158077
380.4	0.238379	0.160427
380.6	0.241812	0.162732
380.8	0.245169	0.165202
381	0.248526	0.16738
381.2	0.252108	0.169805
381.4	0.255764	0.172014
381.6	0.258823	0.174371
381.8	0.262255	0.176729
382	0.265463	0.179124
382.2	0.26882	0.18137
382.4	0.272402	0.183698
382.6	0.276058	0.186287
382.8	0.279937	0.188644
383	0.283369	0.190786
383.2	0.287249	0.193143
383.4	0.290681	0.195658
383.6	0.293964	0.197948
383.8	0.297098	0.200127
384	0.300231	0.202499
384.2	0.303589	0.204865
384.4	0.306797	0.2067
384.6	0.310005	0.208617
384.8	0.313064	0.210684
385	0.316496	0.212803
385.2	0.319854	0.215176
385.4	0.322614	0.217168
385.6	0.326046	0.219257
385.8	0.329255	0.221495
386	0.33209	0.22354
386.2	0.335298	0.225584
386.4	0.338208	0.227457
386.6	0.341267	0.229501
386.8	0.343953	0.231217
387	0.346564	0.233157
387.2	0.34925	0.234873
387.4	0.352085	0.236589
387.6	0.354622	0.23823
387.8	0.357383	0.239872
388	0.359919	0.241662
388.2	0.362232	0.243453
388.4	0.364694	0.244871
388.6	0.367231	0.246512
388.8	0.369992	0.248153
389	0.372081	0.249869
389.2	0.374095	0.251735
389.4	0.376557	0.253152
389.6	0.37887	0.254495
389.8	0.380959	0.255913
390	0.382974	0.25748
390.2	0.384914	0.258748
390.4	0.387227	0.260166
390.6	0.389017	0.261285
390.8	0.391032	0.262479
391	0.393046	0.263822
391.2	0.395285	0.265239
391.4	0.39715	0.266657
391.6	0.39909	0.268149
391.8	0.40103	0.269567
392	0.403119	0.270686
392.2	0.40476	0.271879
392.4	0.406625	0.273148
392.6	0.408565	0.274342
392.8	0.410431	0.275834
393	0.412296	0.277028
393.2	0.414086	0.278221
393.4	0.416026	0.279266
393.6	0.417966	0.280534
393.8	0.419757	0.281728
394	0.421622	0.282698
394.2	0.423338	0.283444
394.4	0.424905	0.284563
394.6	0.426546	0.285608
394.8	0.428412	0.286727
395	0.429978	0.287697
395.2	0.43162	0.288891
395.4	0.433261	0.29001
395.6	0.434903	0.291054
395.8	0.436171	0.292099
396	0.437589	0.293218
396.2	0.439155	0.293889
396.4	0.440573	0.294934
396.6	0.441841	0.295755
396.8	0.443035	0.296575
397	0.444304	0.297471
397.2	0.445273	0.298217
397.4	0.446542	0.299038
397.6	0.447661	0.299709
397.8	0.449377	0.30053
398	0.450496	0.30135
398.2	0.451839	0.302097
398.4	0.453481	0.302693
398.6	0.454973	0.303738
398.8	0.456316	0.304857
399	0.457659	0.3062
399.2	0.459002	0.30717
399.4	0.460195	0.308289
399.6	0.461986	0.308961
399.8	0.463777	0.309707
400	0.464971	0.310826
400.2	0.466314	0.311796
400.4	0.467507	0.312766
400.6	0.468999	0.313736
400.8	0.470417	0.314556
401	0.471685	0.315526
401.2	0.472655	0.316272
401.4	0.474297	0.317317
401.6	0.475714	0.318063
401.8	0.476908	0.318585
402	0.477953	0.319331
402.2	0.479221	0.319854
402.4	0.480415	0.3206
402.6	0.481609	0.321271
402.8	0.483026	0.321943
403	0.484071	0.322614
403.2	0.485041	0.323211
403.4	0.485936	0.323883
403.6	0.486981	0.32433
403.8	0.487727	0.324927
404	0.488398	0.32545
404.2	0.488995	0.326046
404.4	0.489517	0.326643
404.6	0.490114	0.32724
404.8	0.490935	0.327464
405	0.491532	0.327986
405.2	0.49183	0.328359
405.4	0.492278	0.328807
405.6	0.493099	0.328882
405.8	0.493845	0.329255
406	0.494143	0.329702
406.2	0.494516	0.330001
406.4	0.495038	0.330374
406.6	0.495635	0.330672
406.8	0.496083	0.33112
407	0.496307	0.331269
407.2	0.496605	0.331866
407.4	0.496829	0.332239
407.6	0.496829	0.331791
407.8	0.497426	0.332239
408	0.497799	0.332388
408.2	0.49765	0.332612
408.4	0.497948	0.332836
408.6	0.498769	0.332761
408.8	0.499217	0.332985
409	0.49944	0.332761
409.2	0.499366	0.332836
409.4	0.499515	0.332985
409.6	0.49944	0.332836
409.8	0.499217	0.332687
410	0.499291	0.332761
410.2	0.499366	0.332687
410.4	0.49944	0.332463
410.6	0.49944	0.332463
410.8	0.499142	0.332239
411	0.499291	0.33209
411.2	0.498993	0.332388
411.4	0.498545	0.332164
411.6	0.498321	0.331642
411.8	0.498396	0.331866
412	0.498172	0.331791
412.2	0.497724	0.331493
412.4	0.497053	0.331195
412.6	0.496605	0.33112
412.8	0.495859	0.330747
413	0.495337	0.330299
413.2	0.494964	0.329777
413.4	0.494591	0.329553
413.6	0.494143	0.329404
413.8	0.493546	0.328882
414	0.493024	0.328732
414.2	0.492651	0.328359
414.4	0.491979	0.327837
414.6	0.491756	0.327315
414.8	0.490935	0.32724
415	0.490263	0.326867
415.2	0.489517	0.326643
415.4	0.489144	0.326494
415.6	0.488174	0.325972
415.8	0.487577	0.325524
416	0.486757	0.324927
416.2	0.486085	0.324703
416.4	0.485563	0.32448
416.6	0.484891	0.323883
416.8	0.48422	0.323435
417	0.483399	0.322838
417.2	0.482877	0.322316
417.4	0.481832	0.321794
417.6	0.48131	0.321346
417.8	0.480191	0.320898
418	0.479221	0.320227
418.2	0.478624	0.319481
418.4	0.47758	0.318735
418.6	0.47661	0.318362
418.8	0.475565	0.317541
419	0.474371	0.316646
419.2	0.473401	0.316049
419.4	0.472357	0.315303
419.6	0.471014	0.314631
419.8	0.469746	0.313736
420	0.46885	0.313139
420.2	0.467582	0.312467
420.4	0.466537	0.311796
420.6	0.465344	0.310901
420.8	0.463926	0.310154
421	0.462732	0.309334
421.2	0.461912	0.308886
421.4	0.460942	0.308438
421.6	0.460046	0.307618
421.8	0.458852	0.306797
422	0.457883	0.306051
422.2	0.456689	0.305379
422.4	0.45557	0.304559
422.6	0.454003	0.30426
422.8	0.453033	0.30344
423	0.452287	0.302768
423.2	0.451018	0.302171
423.4	0.450048	0.301425
423.6	0.449004	0.300679
423.8	0.447885	0.300082
424	0.446616	0.299261
424.2	0.445572	0.298664
424.4	0.444154	0.297993
424.6	0.443035	0.297172
424.8	0.441543	0.296501
425	0.440498	0.29568
425.2	0.43923	0.294785
425.4	0.438111	0.294039
425.6	0.436619	0.293143
425.8	0.435276	0.292173
426	0.433933	0.291726
426.2	0.432814	0.290607
426.4	0.431098	0.28986
426.6	0.429605	0.288965
426.8	0.428337	0.288144
427	0.426919	0.287398
427.2	0.425576	0.286578
427.4	0.424233	0.285608
427.6	0.423263	0.284712
427.8	0.421846	0.283817
428	0.420503	0.283071
428.2	0.419085	0.28225
428.4	0.417668	0.28128
428.6	0.416175	0.280683
428.8	0.414683	0.279788
429	0.413415	0.279042
429.2	0.412147	0.278147
429.4	0.410729	0.277475
429.6	0.409386	0.276281
429.8	0.408043	0.275386
430	0.406775	0.274267
430.2	0.405357	0.273372
430.4	0.403716	0.272551
430.6	0.402298	0.27173
430.8	0.400731	0.270686
431	0.399388	0.26979
431.2	0.397598	0.268671
431.4	0.396031	0.267627
431.6	0.394315	0.266657
431.8	0.392897	0.265761
432	0.391554	0.264866
432.2	0.389913	0.264045
432.4	0.388421	0.26315
432.6	0.386928	0.262329
432.8	0.385585	0.26121
433	0.384392	0.260464
433.2	0.382899	0.25927
433.4	0.381482	0.2583
433.6	0.37984	0.257256
433.8	0.378423	0.256435
434	0.377229	0.255241
434.2	0.375737	0.254644
434.4	0.374021	0.253749
434.6	0.372305	0.252779
434.8	0.370813	0.251735
435	0.369246	0.25069
435.2	0.367604	0.249571
435.4	0.365963	0.248825
435.6	0.36462	0.248079
435.8	0.362829	0.247258
436	0.360889	0.246064
436.2	0.359397	0.245094
436.4	0.35783	0.243751
436.6	0.356264	0.242632
436.8	0.354622	0.241588
437	0.353205	0.240469
437.2	0.351339	0.239424
437.4	0.349698	0.238305
437.6	0.347683	0.23726
437.8	0.346266	0.235992
438	0.344177	0.234798
438.2	0.342311	0.233679
438.4	0.34067	0.232709
438.6	0.33873	0.231366
438.8	0.337089	0.230098
439	0.335597	0.229128
439.2	0.33403	0.227934
439.4	0.332314	0.226919
439.6	0.330598	0.225942
439.8	0.329031	0.22486
440	0.327389	0.224032
440.2	0.325823	0.223062
440.4	0.32433	0.221973
440.6	0.322614	0.220913
440.8	0.321048	0.219824
441	0.319481	0.218891
441.2	0.31769	0.217578
441.4	0.316049	0.216549
441.6	0.314407	0.215444
441.8	0.31284	0.214564
442	0.311348	0.213534
442.2	0.309707	0.212587
442.4	0.308215	0.211497
442.6	0.306648	0.210729
442.8	0.305006	0.209401
443	0.303514	0.208379
443.2	0.301873	0.207558
443.4	0.300157	0.206484
443.6	0.298814	0.205551
443.8	0.297471	0.204514
444	0.295979	0.203417
444.2	0.294412	0.202716
444.4	0.293143	0.201597
444.6	0.291577	0.200612
444.8	0.29001	0.199493
445	0.288592	0.19859
445.2	0.287249	0.197724
445.4	0.285757	0.19671
445.6	0.284339	0.195665
445.8	0.282773	0.194688
446	0.281206	0.193688
446.2	0.279863	0.192591
446.4	0.27852	0.191651
446.6	0.276953	0.190898
446.8	0.275461	0.189719
447	0.273446	0.188689
447.2	0.27173	0.18798
447.4	0.270462	0.186884
447.6	0.268597	0.186026
447.8	0.267254	0.185071
448	0.265538	0.184168
448.2	0.264045	0.182914
448.4	0.262329	0.181922
448.6	0.260912	0.18078
448.8	0.259345	0.179863
449	0.257927	0.178706
449.2	0.25651	0.177759
449.4	0.255167	0.176766
449.6	0.2536	0.175737
449.8	0.251884	0.174498
450	0.250616	0.173349
450.2	0.249123	0.172417
450.4	0.247482	0.171491
450.6	0.245542	0.170574
450.8	0.243901	0.169567
451	0.242259	0.168238
451.2	0.240767	0.167157
451.4	0.239275	0.166261
451.6	0.237783	0.165165
451.8	0.23629	0.164224
452	0.234873	0.163299
452.2	0.233679	0.162352
452.4	0.232634	0.161628
452.6	0.231292	0.160695
452.8	0.229874	0.159778
453	0.22868	0.159009
453.2	0.227486	0.158442
453.4	0.226367	0.157666
453.6	0.225323	0.15701
453.8	0.22436	0.156443
454	0.223084	0.155644
454.2	0.221741	0.154712
454.4	0.220622	0.153958
454.6	0.219257	0.153279
454.8	0.218033	0.152466
455	0.217033	0.151981
455.2	0.215907	0.151265
455.4	0.214833	0.150347
455.6	0.213713	0.149586
455.8	0.212587	0.148982
456	0.211296	0.148213
456.2	0.210326	0.147564
456.4	0.209192	0.146855
456.6	0.207871	0.146057
456.8	0.206581	0.145408
457	0.205454	0.144498
457.2	0.204275	0.143639
457.4	0.203163	0.142834
457.6	0.202059	0.141953
457.8	0.201224	0.141282
458	0.199836	0.140633
458.2	0.198784	0.1397
458.4	0.197486	0.138909
458.6	0.196359	0.138111
458.8	0.195195	0.137193
459	0.194046	0.136663
459.2	0.192875	0.136007
459.4	0.191681	0.135223
459.6	0.190554	0.134343
459.8	0.189495	0.133642
460	0.18845	0.132918
460.2	0.187092	0.132239
460.4	0.186055	0.131635
460.6	0.184899	0.130896
460.8	0.183854	0.130187
461	0.182817	0.129561
461.2	0.181885	0.128859
461.4	0.180736	0.128188
461.6	0.179781	0.127419
461.8	0.178751	0.126852
462	0.177856	0.126017
462.2	0.176826	0.12545
462.4	0.175938	0.124674
462.6	0.174819	0.124121
462.8	0.173961	0.123435
463	0.173066	0.122801
463.2	0.171902	0.122032
463.4	0.170977	0.121309
463.6	0.169857	0.12054
463.8	0.168888	0.119928
464	0.167701	0.119287
464.2	0.166933	0.118727
464.4	0.165836	0.11813
464.6	0.164911	0.117518
464.8	0.163889	0.116892
465	0.16315	0.116153
465.2	0.16224	0.115631
465.4	0.161382	0.115206
465.6	0.160666	0.114646
465.8	0.159822	0.114221
466	0.158972	0.113676
466.2	0.158017	0.113057
466.4	0.157316	0.112393
466.6	0.156435	0.111736
466.8	0.155368	0.111259
467	0.154167	0.110662
467.2	0.15319	0.109923
467.4	0.151988	0.109155
467.6	0.151011	0.108334
467.8	0.14981	0.107439
468	0.148691	0.106655
468.2	0.147198	0.105849
468.4	0.146139	0.105066
468.6	0.144945	0.104372
468.8	0.143826	0.103731
469	0.142617	0.103104
469.2	0.141752	0.102425
469.4	0.140991	0.101776
469.6	0.140066	0.101142
469.8	0.139387	0.10056
470	0.138685	0.10006
470.2	0.13785	0.0996269
470.4	0.136969	0.0992688
470.6	0.136111	0.0988137
470.8	0.135522	0.0982541
471	0.134895	0.0979333
471.2	0.134336	0.0974483
471.4	0.133664	0.0971499
471.6	0.13309	0.0966798
471.8	0.132403	0.0963665
472	0.131702	0.0957994
472.2	0.130866	0.0953294
472.4	0.130247	0.0948594
472.6	0.129561	0.0944639
472.8	0.128897	0.0940536
473	0.128158	0.0937178
473.2	0.12727	0.0930986
473.4	0.126203	0.0925464
473.6	0.125345	0.0919719
473.8	0.124606	0.0913601
474	0.123711	0.0907334
474.2	0.122943	0.0901589
474.4	0.122107	0.0895844
474.6	0.1211	0.0893084
474.8	0.120287	0.0886742
475	0.119488	0.0882713
475.2	0.118742	0.087846
475.4	0.118123	0.0875699
475.6	0.11731	0.0870253
475.8	0.116668	0.0868612
476	0.116295	0.0864657
476.2	0.115735	0.0860777
476.4	0.115079	0.0858838
476.6	0.114243	0.0853988
476.8	0.113773	0.0850854
477	0.113236	0.0846751
477.2	0.112758	0.0842871
477.4	0.112027	0.0838544
477.6	0.1114	0.0835932
477.8	0.11102	0.0832649
478	0.110475	0.082974
478.2	0.109819	0.0826308
478.4	0.109199	0.0824144
478.6	0.108655	0.0821159
478.8	0.108133	0.0819294
479	0.107245	0.0817504
479.2	0.106566	0.0814221
479.4	0.106125	0.0811311
479.6	0.105693	0.0807058
479.8	0.105021	0.0805641
480	0.104432	0.0802731
480.2	0.103775	0.0799373
480.4	0.103104	0.0797508
480.6	0.102395	0.0794225
480.8	0.101873	0.0791017
481	0.101395	0.0788928
481.2	0.100754	0.078751
481.4	0.100231	0.0784899
481.6	0.0995822	0.0782437
481.8	0.0991121	0.0781019
482	0.0985153	0.0779005
482.2	0.0980378	0.0777587
482.4	0.097508	0.0776766
482.6	0.0970977	0.0775125
482.8	0.0967172	0.0774976
483	0.0962023	0.0774603
483.2	0.0958591	0.0776095
483.4	0.0956428	0.0777363
483.6	0.0952846	0.0777065
483.8	0.0949041	0.0778557
484	0.0944788	0.0780124
484.2	0.0942625	0.0780572
484.4	0.0941207	0.0779975
484.6	0.0938521	0.0783481
484.8	0.0935686	0.0785347
485	0.0935164	0.0790644
485.2	0.0933448	0.0794374
485.4	0.0933	0.0798702
485.6	0.093106	0.0803701
485.8	0.0931657	0.0806984
486	0.0932851	0.0813251
486.2	0.0933075	0.0818697
486.4	0.0933075	0.0823771
486.6	0.0933672	0.0830187
486.8	0.0935388	0.0837574
487	0.0937775	0.0844139
487.2	0.0940536	0.085175
487.4	0.0942103	0.0862717
487.6	0.0947176	0.0870328
487.8	0.0949564	0.0880251
488	0.0951951	0.0890174
488.2	0.0955234	0.0901515
488.4	0.0960457	0.0913005
488.6	0.0965978	0.0924196
488.8	0.0971424	0.0937327
489	0.0977319	0.0950011
489.2	0.0985451	0.0964859
489.4	0.0990972	0.0979781
489.6	0.0996568	0.0995673
489.8	0.100358	0.101022
490	0.101171	0.102671
490.2	0.102141	0.104596
490.4	0.102805	0.106573
490.6	0.103663	0.108319
490.8	0.10476	0.110423
491	0.105715	0.112579
491.2	0.106931	0.11481
491.4	0.108304	0.117004
491.6	0.109505	0.119376
491.8	0.110766	0.121973
492	0.112341	0.124532
492.2	0.113788	0.127449
492.4	0.115355	0.13021
492.6	0.116772	0.133216
492.8	0.118391	0.136432
493	0.120264	0.139633
493.2	0.12204	0.14299
493.4	0.124099	0.146445
493.6	0.126405	0.150048
493.8	0.128367	0.153876
494	0.130971	0.158032
494.2	0.13353	0.162098
494.4	0.136372	0.166851
494.6	0.139245	0.171768
494.8	0.142185	0.177169
495	0.144997	0.182765
495.2	0.148534	0.188614
495.4	0.152294	0.194315
495.6	0.156204	0.20053
495.8	0.160091	0.206954
496	0.164224	0.213952
496.2	0.168544	0.220839
496.4	0.17311	0.228382
496.6	0.177311	0.23532
496.8	0.181728	0.242931
497	0.186428	0.250242
497.2	0.191293	0.258226
497.4	0.195785	0.266134
497.6	0.200828	0.274192
497.8	0.20582	0.282325
498	0.211132	0.291278
498.2	0.21631	0.300231
498.4	0.222055	0.309856
498.6	0.227934	0.319257
498.8	0.233679	0.32918
499	0.239648	0.338432
499.2	0.245542	0.347833
499.4	0.251362	0.358278
499.6	0.258002	0.368649
499.8	0.264418	0.379243
500	0.271059	0.390286
500.2	0.277475	0.40103
500.4	0.283817	0.411997
500.6	0.290383	0.42304
500.8	0.297396	0.434082
501	0.303962	0.445423
501.2	0.310901	0.456913
501.4	0.317765	0.468477
501.6	0.3253	0.480266
501.8	0.332015	0.492427
502	0.3397	0.504663
502.2	0.346788	0.516526
502.4	0.3541	0.528837
502.6	0.361412	0.541595
502.8	0.369246	0.554204
503	0.376334	0.566888
503.2	0.384019	0.580019
503.4	0.391778	0.593002
503.6	0.399612	0.607103
503.8	0.407371	0.620458
504	0.41528	0.634634
504.2	0.423263	0.647915
504.4	0.431172	0.662165
504.6	0.439155	0.675819
504.8	0.447363	0.689846
505	0.455122	0.703872
505.2	0.463105	0.71775
505.4	0.470939	0.731105
505.6	0.47855	0.744311
505.8	0.486085	0.757069
506	0.493173	0.770051
506.2	0.500485	0.782586
506.4	0.507274	0.79512
506.6	0.513915	0.807655
506.8	0.521152	0.82004
507	0.527419	0.831829
507.2	0.533761	0.842722
507.4	0.53973	0.853839
507.6	0.545326	0.863986
507.8	0.550623	0.873909
508	0.555696	0.883757
508.2	0.560024	0.892785
508.4	0.564724	0.901291
508.6	0.569126	0.910319
508.8	0.57323	0.9186
509	0.577632	0.926509
509.2	0.581362	0.934492
509.4	0.585167	0.941506
509.6	0.588376	0.948146
509.8	0.591584	0.953518
510	0.593971	0.959039
510.2	0.59621	0.96359
510.4	0.59815	0.968291
510.6	0.600015	0.97135
510.8	0.601283	0.974782
511	0.601955	0.97702
511.2	0.602253	0.979333
511.4	0.602328	0.980527
511.6	0.602179	0.981049
511.8	0.601731	0.982168
512	0.60091	0.982019
512.2	0.600164	0.981944
512.4	0.598672	0.981124
512.6	0.597254	0.979482
512.8	0.595837	0.978065
513	0.594046	0.976199
513.2	0.592255	0.972693
513.4	0.589868	0.969783
513.6	0.58748	0.966202
513.8	0.584645	0.962023
514	0.581213	0.958218
514.2	0.578005	0.953891
514.4	0.5742	0.948594
514.6	0.570171	0.942923
514.8	0.565993	0.936507
515	0.561815	0.930613
515.2	0.557711	0.923823
515.4	0.552712	0.91681
515.6	0.548758	0.909423
515.8	0.543983	0.901962
516	0.53876	0.894277
516.2	0.533537	0.885846
516.4	0.528315	0.877117
516.6	0.523465	0.869134
516.8	0.518093	0.860777
517	0.513393	0.852421
517.2	0.508095	0.843468
517.4	0.502574	0.834962
517.6	0.497053	0.826084
517.8	0.491457	0.817653
518	0.486234	0.808252
518.2	0.480639	0.798851
518.4	0.474968	0.790196
518.6	0.469373	0.781168
518.8	0.463926	0.772588
519	0.458852	0.764083
519.2	0.453481	0.755652
519.4	0.448556	0.747146
519.6	0.444005	0.738566
519.8	0.438633	0.729538
520	0.433783	0.720585
520.2	0.429158	0.712527
520.4	0.424084	0.704842
520.6	0.41916	0.69671
520.8	0.414161	0.688428
521	0.409162	0.680072
521.2	0.404014	0.671417
521.4	0.399314	0.662464
521.6	0.394165	0.654331
521.8	0.389017	0.645975
522	0.384392	0.638588
522.2	0.380363	0.631948
522.4	0.37611	0.62486
522.6	0.372379	0.618145
522.8	0.36835	0.611132
523	0.364769	0.604939
523.2	0.360815	0.598523
523.4	0.357159	0.592181
523.6	0.353428	0.585764
523.8	0.349847	0.579796
524	0.345967	0.573528
524.2	0.342237	0.567261
524.4	0.33873	0.560994
524.6	0.335373	0.555025
524.8	0.331791	0.548907
525	0.328583	0.542714
525.2	0.325599	0.537342
525.4	0.322391	0.531597
525.6	0.319108	0.526076
525.8	0.316049	0.520555
526	0.312915	0.515183
526.2	0.309931	0.510334
526.4	0.306872	0.505558
526.6	0.303738	0.500634
526.8	0.300754	0.495337
527	0.297769	0.490263
527.2	0.295009	0.485339
527.4	0.292248	0.480489
527.6	0.289413	0.475864
527.8	0.287175	0.471462
528	0.284787	0.467582
528.2	0.282474	0.463553
528.4	0.280087	0.459748
528.6	0.277774	0.456689
528.8	0.275685	0.452734
529	0.273372	0.449004
529.2	0.270909	0.445796
529.4	0.268895	0.442289
529.6	0.26703	0.438782
529.8	0.264941	0.435201
530	0.263001	0.43162
530.2	0.26121	0.428113
530.4	0.259196	0.424606
530.6	0.256957	0.421547
530.8	0.255465	0.417742
531	0.253301	0.414609
531.2	0.251212	0.411773
531.4	0.249496	0.408789
531.6	0.247258	0.406178
531.8	0.245766	0.403417
532	0.24405	0.400507
532.2	0.242483	0.397672
532.4	0.240842	0.394165
532.6	0.2392	0.391703
532.8	0.237559	0.389017
533	0.236365	0.386331
533.2	0.235246	0.384242
533.4	0.233754	0.38178
533.6	0.232411	0.379467
533.8	0.231292	0.377677
534	0.230098	0.375588
534.2	0.228904	0.373125
534.4	0.228158	0.37126
534.6	0.226822	0.36947
534.8	0.225621	0.367604
535	0.224621	0.365814
535.2	0.223323	0.364247
535.4	0.222331	0.362232
535.6	0.220928	0.360218
535.8	0.219727	0.358353
536	0.218675	0.356114
536.2	0.217474	0.354324
536.4	0.216153	0.353055
536.6	0.215295	0.351787
536.8	0.214243	0.350071
537	0.213534	0.348579
537.2	0.212728	0.346639
537.4	0.211788	0.344848
537.6	0.210893	0.343207
537.8	0.210035	0.341864
538	0.209289	0.340446
538.2	0.208297	0.339327
538.4	0.207625	0.338133
538.6	0.206618	0.33679
538.8	0.206155	0.335373
539	0.205573	0.333955
539.2	0.204633	0.332687
539.4	0.204081	0.331269
539.6	0.203231	0.330001
539.8	0.202485	0.329105
540	0.201903	0.328061
540.2	0.201052	0.326793
540.4	0.200254	0.326046
540.6	0.199948	0.32545
540.8	0.199179	0.324927
541	0.19897	0.324181
541.2	0.198881	0.32351
541.4	0.198597	0.322913
541.6	0.197986	0.321943
541.8	0.197762	0.321197
542	0.197829	0.3206
542.2	0.197001	0.31963
542.4	0.196546	0.318884
542.6	0.196337	0.318436
542.8	0.195516	0.317765
543	0.195135	0.317392
543.2	0.194695	0.31672
543.4	0.194248	0.315974
543.6	0.193807	0.31478
543.8	0.1933	0.314183
544	0.192643	0.313288
544.2	0.192129	0.312318
544.4	0.191845	0.312318
544.6	0.190987	0.311647
544.8	0.190592	0.310677
545	0.189957	0.309632
545.2	0.189316	0.308961
545.4	0.189017	0.308215
545.6	0.1886	0.307245
545.8	0.188077	0.306872
546	0.187413	0.306275
546.2	0.186928	0.305006
546.4	0.18651	0.30426
546.6	0.186085	0.303663
546.8	0.185436	0.302768
547	0.184787	0.301798
547.2	0.184093	0.300754
547.4	0.183063	0.299784
547.6	0.182399	0.298814
547.8	0.181586	0.298142
548	0.181019	0.29665
548.2	0.180333	0.295232
548.4	0.179564	0.294113
548.6	0.178654	0.292919
548.8	0.178087	0.291577
549	0.177416	0.290532
549.2	0.17664	0.289114
549.4	0.175901	0.28807
549.6	0.175088	0.286876
549.8	0.174304	0.285682
550	0.173297	0.283892
550.2	0.172267	0.282922
550.4	0.171297	0.281504
550.6	0.170081	0.280161
550.8	0.168985	0.278967
551	0.168044	0.277251
551.2	0.166806	0.275162
551.4	0.165724	0.273446
551.6	0.164732	0.27173
551.8	0.163926	0.270089
552	0.163128	0.268597
552.2	0.161986	0.266657
552.4	0.161009	0.264717
552.6	0.160061	0.26315
552.8	0.158949	0.261583
553	0.15792	0.259643
553.2	0.15648	0.257927
553.4	0.155129	0.256137
553.6	0.154063	0.254271
553.8	0.152809	0.252182
554	0.151705	0.250317
554.2	0.150601	0.248228
554.4	0.14928	0.24599
554.6	0.148027	0.24405
554.8	0.146631	0.242035
555	0.145311	0.239499
555.2	0.143736	0.237335
555.4	0.142282	0.235022
555.6	0.141021	0.232933
555.8	0.139514	0.231142
556	0.138484	0.228755
556.2	0.137245	0.226673
556.4	0.136014	0.224853
556.6	0.134738	0.223331
556.8	0.133537	0.221324
557	0.132381	0.21922
557.2	0.131127	0.216914
557.4	0.130046	0.214937
557.6	0.128911	0.213258
557.8	0.127554	0.211281
558	0.126166	0.209095
558.2	0.125039	0.207274
558.4	0.124084	0.20567
558.6	0.123025	0.203626
558.8	0.121831	0.201738
559	0.120779	0.199672
559.2	0.119488	0.197284
559.4	0.118436	0.195613
559.6	0.117168	0.193748
559.8	0.115743	0.19183
560	0.1144	0.18951
560.2	0.113407	0.187727
560.4	0.11237	0.185667
560.6	0.111602	0.184078
560.8	0.110326	0.182228
561	0.109386	0.180586
561.2	0.10814	0.178714
561.4	0.106969	0.177572
561.6	0.10582	0.175438
561.8	0.104835	0.173312
562	0.103857	0.171327
562.2	0.10279	0.169395
562.4	0.101768	0.167664
562.6	0.100858	0.166157
562.8	0.0995523	0.1645
563	0.0985003	0.16268
563.2	0.0976349	0.16115
563.4	0.0965679	0.159628
563.6	0.0957323	0.158114
563.8	0.0946281	0.156659
564	0.0936507	0.155182
564.2	0.0927554	0.153704
564.4	0.0916437	0.151779
564.6	0.0909647	0.150354
564.8	0.090241	0.148706
565	0.0895247	0.147474
565.2	0.0888085	0.146184
565.4	0.0880027	0.144908
565.6	0.087361	0.143662
565.8	0.0864508	0.142356
566	0.0856077	0.140983
566.2	0.0847721	0.1397
566.4	0.0838917	0.138439
566.6	0.0830486	0.137223
566.8	0.0824144	0.136044
567	0.0815713	0.134731
567.2	0.0810416	0.133254
567.4	0.0800492	0.132172
567.6	0.0791912	0.130851
567.8	0.0784377	0.129501
568	0.0777139	0.128307
568.2	0.0769678	0.127061
568.4	0.0761844	0.125994
568.6	0.0753861	0.124465
568.8	0.0745579	0.123249
569	0.0737521	0.121906
569.2	0.0730433	0.120682
569.4	0.0724689	0.119264
569.6	0.0718496	0.118093
569.8	0.0710513	0.116996
570	0.070141	0.115698
570.2	0.0692905	0.114459
570.4	0.0686488	0.113146
570.6	0.0679848	0.111945
570.8	0.0673357	0.110848
571	0.0666716	0.109878
571.2	0.0661046	0.108685
571.4	0.0655003	0.107804
571.6	0.064881	0.106901
571.8	0.0640528	0.105775
572	0.0635231	0.104857
572.2	0.0631575	0.103798
572.4	0.0624711	0.102738
572.6	0.0619936	0.102082
572.8	0.0614788	0.101433
573	0.0610013	0.1005
573.2	0.0605238	0.0994852
573.4	0.0602179	0.0986048
573.6	0.0597702	0.0975677
573.8	0.0592181	0.096941
574	0.0586361	0.0960382
574.2	0.0579945	0.0952548
574.4	0.0574573	0.0944788
574.6	0.0569798	0.0935761
574.8	0.0562635	0.0927031
575	0.0557413	0.0919048
575.2	0.0552563	0.0912109
575.4	0.0548832	0.0903156
575.6	0.0543162	0.0895024
575.8	0.0538909	0.0885846
576	0.0534955	0.0881146
576.2	0.0530105	0.0874655
576.4	0.0525479	0.0865552
576.6	0.0521077	0.0857345
576.8	0.0515705	0.0850108
577	0.0511453	0.0841155
577.2	0.0508468	0.083444
577.4	0.0503469	0.0828322
577.6	0.0498023	0.0820861
577.8	0.0494516	0.0814445
578	0.0492129	0.0805715
578.2	0.0489443	0.0799
578.4	0.0483698	0.0792211
578.6	0.0479818	0.0785421
578.8	0.0475938	0.0778035
579	0.0471163	0.0772663
579.2	0.0466463	0.0766769
579.4	0.0462285	0.0761173
579.6	0.0459748	0.0755055
579.8	0.0456838	0.0746997
580	0.045266	0.0739611
580.2	0.0447437	0.0734835
580.4	0.0443259	0.0729911
580.6	0.0440498	0.0722749
580.8	0.0438932	0.0716631
581	0.04355	0.0709617
581.2	0.043162	0.0704544
581.4	0.0427367	0.0699396
581.6	0.0424606	0.069477
581.8	0.0421249	0.0688204
582	0.0417966	0.0681937
582.2	0.0415802	0.067746
582.4	0.0412967	0.0672834
582.6	0.0409088	0.0668731
582.8	0.040573	0.066515
583	0.0402895	0.0659405
583.2	0.0399836	0.0653958
583.4	0.0397448	0.0649332
583.6	0.0394016	0.0645154
583.8	0.038939	0.0639931
584	0.0389017	0.0634858
584.2	0.0385958	0.0632396
584.4	0.0384466	0.0629262
584.6	0.0382452	0.062583
584.8	0.0380661	0.0621503
585	0.037902	0.0617474
585.2	0.0375588	0.0613743
585.4	0.0373051	0.0610684
585.6	0.0370663	0.0605461
585.8	0.0366933	0.0601134
586	0.0363351	0.0596807
586.2	0.0360815	0.0592703
586.4	0.0358726	0.0588749
586.6	0.0357159	0.0584421
586.8	0.0353951	0.0581512
587	0.0352981	0.0578453
587.2	0.0351787	0.0572185
587.4	0.0348056	0.0568604
587.6	0.0345669	0.056644
587.8	0.0344699	0.0562635
588	0.0342013	0.0559427
588.2	0.0340222	0.0555622
588.4	0.0339252	0.0550474
588.6	0.0337611	0.0547415
588.8	0.0334254	0.054443
589	0.0332388	0.0542043
589.2	0.0331045	0.0538238
589.4	0.0328285	0.0533388
589.6	0.0325897	0.0531597
589.8	0.0323286	0.0528986
590	0.0322391	0.0526524
590.2	0.03206	0.052354
590.4	0.031769	0.0520406
590.6	0.0315974	0.0517198
590.8	0.0314258	0.0514139
591	0.0311721	0.0509438
591.2	0.0308811	0.0506081
591.4	0.0307245	0.050153
591.6	0.0305156	0.0497799
591.8	0.030329	0.0494143
592	0.0301052	0.04928
592.2	0.0298664	0.0490263
592.4	0.0296575	0.0487503
592.6	0.029568	0.0484369
592.8	0.0293516	0.047952
593	0.0291726	0.047564
593.2	0.0290084	0.0471984
593.4	0.0289264	0.0471835
593.6	0.0287697	0.0469895
593.8	0.0285757	0.0467433
594	0.0283369	0.0464075
594.2	0.0282474	0.0458778
594.4	0.0279266	0.0456241
594.6	0.0277401	0.0452361
594.8	0.0276058	0.0449004
595	0.0274864	0.0447959
595.2	0.0273222	0.0445572
595.4	0.0270984	0.0440498
595.6	0.0268746	0.0436992
595.8	0.0267179	0.0434753
596	0.0265015	0.0430724
596.2	0.0261658	0.0430128
596.4	0.0260464	0.0425651
596.6	0.02583	0.0424681
596.8	0.0256211	0.0420503
597	0.0255316	0.0416549
597.2	0.0252779	0.0415504
597.4	0.0251809	0.0413116
597.6	0.0251063	0.0409461
597.8	0.0250392	0.0405506
598	0.02489	0.0403566
598.2	0.0246885	0.0401925
598.4	0.024502	0.0399761
598.6	0.0243378	0.0397672
598.8	0.0241065	0.0394837
599	0.0238529	0.0391256
599.2	0.023741	0.0387451
599.4	0.0236663	0.0384317
599.6	0.0235619	0.0381631
599.8	0.0233828	0.037984
600	0.0231142	0.0376856
600.2	0.0229799	0.0375662
600.4	0.0228009	0.0371857
600.6	0.0225793	0.0368947
600.8	0.0224726	0.0366485
601	0.022145	0.0364396
601.2	0.0219846	0.0362232
601.4	0.0217735	0.0359024
601.6	0.0216019	0.0356786
601.8	0.0213736	0.0354398
602	0.0213049	0.0350668
602.2	0.0212885	0.0347833
602.4	0.0210841	0.0345221
602.6	0.0208595	0.0341789
602.8	0.0207274	0.0339775
603	0.0206297	0.0336865
603.2	0.0204141	0.0333507
603.4	0.0202365	0.0330075
603.6	0.0200373	0.032724
603.8	0.0198776	0.032351
604	0.0198232	0.0321197
604.2	0.0196635	0.0320674
604.4	0.0194636	0.0316944
604.6	0.01923	0.0313661
604.8	0.0190226	0.0311423
605	0.0189189	0.0309408
605.2	0.0188294	0.0306573
605.4	0.0186876	0.0303887
605.6	0.0186085	0.0301649
605.8	0.0184115	0.0300455
606	0.0182944	0.0297471
606.2	0.0181094	0.0295979
606.4	0.0178923	0.029277
606.6	0.0178094	0.0290234
606.8	0.0176848	0.0287324
607	0.0175826	0.0285235
607.2	0.0174856	0.0282996
607.4	0.0172745	0.0280758
607.6	0.0171603	0.0277923
607.8	0.0169805	0.027658
608	0.0168664	0.0273745
608.2	0.0166194	0.0271954
608.4	0.0165247	0.0270462
608.6	0.0164157	0.0268074
608.8	0.0162128	0.0265985
609	0.0161337	0.0262255
609.2	0.0161091	0.0259196
609.4	0.0158882	0.0257927
609.6	0.0157383	0.0256211
609.8	0.0156898	0.0254719
610	0.0155249	0.0252854
610.2	0.0153294	0.0250914
610.4	0.015169	0.0247855
610.6	0.0150884	0.0244945
610.8	0.01489	0.0242781
611	0.0146945	0.0240469
611.2	0.0146288	0.0239051
611.4	0.0145453	0.0237111
611.6	0.0145251	0.0235544
611.8	0.0143602	0.0232336
612	0.0142013	0.0230098
612.2	0.0141364	0.0228606
612.4	0.0139782	0.022771
612.6	0.0137671	0.0225994
612.8	0.0135858	0.0222756
613	0.0135164	0.022048
613.2	0.0134186	0.0218944
613.4	0.0132821	0.021728
613.6	0.0131754	0.0215713
613.8	0.0131463	0.0213788
614	0.0130627	0.0212811
614.2	0.0129643	0.021058
614.4	0.0128576	0.0207968
614.6	0.0128232	0.0206804
614.8	0.0126845	0.0206073
615	0.0125509	0.0204201
615.2	0.0124912	0.0202388
615.4	0.0123808	0.0200522
615.6	0.012151	0.01985
615.8	0.0121174	0.0197366
616	0.0119369	0.0195434
616.2	0.0118414	0.0193531
616.4	0.0117459	0.0192106
616.6	0.011678	0.0190122
616.8	0.0115452	0.0188294
617	0.0115795	0.0187555
617.2	0.0114422	0.0184981
617.4	0.0113161	0.0183683
617.6	0.0111953	0.0182213
617.8	0.0110908	0.0180885
618	0.0110677	0.0177662
618.2	0.0109863	0.0176722
618.4	0.0107677	0.0176222
618.6	0.0107334	0.0175476
618.8	0.010629	0.0174356
619	0.0106566	0.0172723
619.2	0.0105558	0.0171357
619.4	0.0104283	0.0169649
619.6	0.0103589	0.0167962
619.8	0.0103223	0.0166709
620	0.0102477	0.0164605
620.2	0.0101283	0.0163038
620.4	0.00995896	0.0161635
620.6	0.00984854	0.0160352
620.8	0.00983437	0.0157308
621	0.00976796	0.0156181
621.2	0.00967619	0.0156607
621.4	0.00968216	0.0154682
621.6	0.0095986	0.0153249
621.8	0.00945908	0.0152615
622	0.00938223	0.01516
622.2	0.00922555	0.0151324
622.4	0.00919048	0.0149989
622.6	0.00911736	0.0148153
622.8	0.00915168	0.0146967
623	0.00907409	0.0145326
623.2	0.00900992	0.0143431
623.4	0.00886667	0.0142811
623.6	0.0087473	0.0142692
623.8	0.00866299	0.0141289
624	0.0086115	0.0139618
624.2	0.00856301	0.0138551
624.4	0.00848094	0.0137969
624.6	0.00842647	0.0137089
624.8	0.00836977	0.0135984
625	0.0083056	0.0135306
625.2	0.00821532	0.013294
625.4	0.00814071	0.0132978
625.6	0.00808849	0.0131209
625.8	0.00804372	0.0130836
626	0.00799149	0.0129993
626.2	0.0079706	0.0129337
626.4	0.00794971	0.0128024
626.6	0.00788704	0.0126397
626.8	0.00780721	0.0125778
627	0.00766694	0.0124785
627.2	0.0076259	0.0123927
627.4	0.00756249	0.0122935
627.6	0.00758114	0.012201
627.8	0.00756696	0.0121764
628	0.00744908	0.0120846
628.2	0.00737596	0.0118832
628.4	0.00731329	0.0118988
628.6	0.00726778	0.0117421
628.8	0.00722525	0.0117347
629	0.00711632	0.0115497
629.2	0.00706111	0.0114586
629.4	0.00694397	0.0113654
629.6	0.00678505	0.011284
629.8	0.00682683	0.0111736
630	0.00678654	0.0111192
630.2	0.00675147	0.0110781
630.4	0.00668134	0.010952
630.6	0.00663284	0.0108274
630.8	0.00660971	0.0107349
631	0.00662016	0.0106148
631.2	0.00653436	0.0106081
631.4	0.00654182	0.0105379
631.6	0.00651869	0.0104529
631.8	0.0065172	0.0103096
632	0.00646273	0.0102977
632.2	0.00643289	0.0101798
632.4	0.00635604	0.0100858
632.6	0.00633664	0.0100351
632.8	0.00632172	0.00995001
633	0.00623666	0.00997836
633.2	0.00616877	0.00997538
633.4	0.00610237	0.00990151
633.6	0.00617548	0.00987391
633.8	0.00599418	0.0097702
634	0.00599642	0.00970156
634.2	0.00583377	0.00961277
634.4	0.00587033	0.00947773
634.6	0.00578751	0.00932776
634.8	0.00580915	0.00928225
635	0.00579572	0.00926136
635.2	0.00578975	0.00930389
635.4	0.00573081	0.00919346
635.6	0.00568156	0.00906439
635.8	0.00562486	0.00896068
636	0.00559203	0.00883907
636.2	0.00558457	0.00880698
636.4	0.00553458	0.00880773
636.6	0.00545475	0.00879057
636.8	0.00540178	0.0087085
637	0.00532418	0.00860927
637.2	0.00536149	0.00859211
637.4	0.00531523	0.00850407
637.6	0.005263	0.00846602
637.8	0.00524136	0.00836902
638	0.00527121	0.008278
638.2	0.00530553	0.00823398
638.4	0.00520182	0.0082586
638.6	0.00525032	0.00824144
638.8	0.00526972	0.00811311
639	0.00516601	0.00814818
639.2	0.00515332	0.00809446
639.4	0.00511005	0.00805267
639.6	0.00503693	0.00801164
639.8	0.00507274	0.00797583
640	0.00509214	0.00790942
640.2	0.00507349	0.00775722
640.4	0.00498321	0.00771544
640.6	0.00492427	0.00769082
640.8	0.00489965	0.0076938
641	0.00487503	0.00762217
641.2	0.00480415	0.00758114
641.4	0.00475938	0.00752369
641.6	0.00482504	0.00747668
641.8	0.00477207	0.00741252
642	0.0047176	0.00745356
642.2	0.0046803	0.00741476
642.4	0.00471312	0.00734612
642.6	0.00466687	0.00735582
642.8	0.00459599	0.00727374
643	0.00458032	0.0072245
643.2	0.00458927	0.00729687
643.4	0.00452511	0.00717153
643.6	0.00450198	0.00703574
643.8	0.00450272	0.00705141
644	0.00443035	0.00692979
644.2	0.00440722	0.00679624
644.4	0.0043923	0.00679102
644.6	0.00428561	0.00681415
644.8	0.0043244	0.00677759
645	0.0042304	0.00671491
645.2	0.00430277	0.00668134
645.4	0.00426546	0.00651944
645.6	0.00425726	0.0065545
645.8	0.00419011	0.00655226
646	0.00413788	0.00657912
646.2	0.00412072	0.00658584
646.4	0.00404387	0.00645751
646.6	0.00399761	0.00637171
646.8	0.00402223	0.00633142
647	0.00402895	0.00634634
647.2	0.00403268	0.00623517
647.4	0.00401179	0.00612326
647.6	0.00397971	0.00613669
647.8	0.00394016	0.00608446
648	0.00394464	0.00603447
648.2	0.00384317	0.00603298
648.4	0.00385958	0.00595613
648.6	0.00379915	0.00601358
648.8	0.00386779	0.00607625
649	0.00387451	0.00595464
649.2	0.00381706	0.00593673
649.4	0.00376184	0.0058375
649.6	0.00371036	0.00587033
649.8	0.00370066	0.00582108
650	0.00365888	0.00571663

## Sheet: Fig. 2d
Fig.2d
Emission spectra of vgCam
Time(min)	FG/FV		FY/FC
	ROI 1	ROI 2	ROI 1	ROI 2
-5	2.83997	3.09089	4.06424	4.21004
-4.75	2.86516	3.11073	3.98665	4.22637
-4.5	2.88814	3.10654	4.01807	4.26547
-4.25	2.87881	3.10928	4.05621	4.24665
-4	2.90317	3.14405	4.08282	4.20732
-3.75	2.9991	3.14412	4.01872	4.26401
-3.5	2.98123	3.19968	3.97423	4.11065
-3.25	2.98474	3.13745	4.10727	4.28789
-3	2.96504	3.25222	4.04822	4.29452
-2.75	3.02482	3.26251	4.01585	4.28784
-2.5	2.99848	3.28824	3.98827	4.16691
-2.25	3.00495	3.18798	3.99869	4.24689
-2	3.06778	3.24153	4.08064	4.116
-1.75	3.08919	3.22189	3.92092	4.2241
-1.5	3.0706	3.20152	3.93969	4.20679
-1.25	3.08241	3.33076	3.99797	4.20456
-1	3.04158	3.23578	4.04327	4.23549
-0.75	3.10759	3.39296	3.96249	4.18797
-0.5	3.0856	3.35153	3.93859	4.13027
-0.25	3.03635	3.28541	4.03046	4.18925
0	3.07226	3.25399	4.03972	4.19645
0.25	10.0628	12.0895	4.03642	4.28873
0.5	9.92756	11.4102	4.06919	4.2241
0.75	9.42066	10.3258	4.10576	4.30487
1	8.94995	9.95638	3.99261	4.10204
1.25	8.8673	9.54737	4.05317	4.29693
1.5	8.56853	9.66386	4.03681	4.21479
1.75	8.4295	9.31917	4.08805	4.27527
2	8.49403	9.05924	4.03659	4.11607
2.25	8.01367	8.9185	4.15403	4.29679
2.5	8.02056	8.6245	4.10651	4.17052
2.75	7.86238	8.4238	4.05191	4.27133
3	7.89701	8.36162	3.95828	4.18154
3.25	7.88945	8.57979	4.04165	4.20733
3.5	7.96952	8.3404	4.04916	4.16214
3.75	7.29392	7.7917	3.89019	4.09697
4	7.74752	8.08008	4.01122	4.10054
4.25	7.62154	8.03677	3.96117	3.94819
4.5	7.48132	7.49376	3.98638	4.08443
4.75	7.28473	7.57718	3.95163	4.01252
5	7.00061	7.24754	3.98509	4.18644
5.25	7.18099	6.93547	4.05101	4.09894
5.5	7.17429	6.72176	3.96773	4.15529
5.75	6.85251	6.58812	3.79714	3.99914
6	6.89269	6.47349	3.8178	4.00275
6.25	6.64813	6.08751	3.87184	4.04213
6.5	6.039	5.60352	3.90762	4.07887
6.75	6.36606	5.50326	3.85576	4.04901
7	6.13746	5.33543	3.86893	4.04997
7.25	5.91196	4.81514	3.86277	3.95169
7.5	5.25148	4.55315	3.81219	3.9654
7.75	4.81362	4.12528	3.85182	4.04462
8	4.6237	3.89406	3.90452	4.11582
8.25	4.26327	3.65057	3.81814	3.91758
8.5	4.33151	3.50601	3.74618	3.88702
8.75	4.38749	3.35031	3.79048	3.90375
9	4.63496	3.38832	3.85034	3.93733
9.25	4.44629	3.38377	3.77016	3.8279
9.5	4.20993	3.29565	3.7398	3.94954
9.75	3.94759	3.45362	3.85155	3.91098
10	3.6468	3.52311	3.80417	3.95729
10.25	3.68651	3.97161	3.65453	3.82002
10.5	3.69195	4.19465	3.76829	3.91207
10.75	3.75962	4.17307	3.84627	3.9657
11	3.58459	3.87775	3.82659	3.89413
11.25	3.67897	3.47662	3.70619	3.80817
11.5	3.63326	3.25997	3.77591	3.92843
11.75	3.64864	3.18585	3.82243	3.95198
12	3.66583	3.22053	3.70027	3.84315
12.25	3.48978	3.09205	3.6327	3.88064
12.5	3.51218	3.15266	3.73607	3.88784
12.75	3.6404	3.32831	3.80497	3.80845
13	3.59679	3.61896	3.76086	3.9254
13.25	3.62931	4.01033	3.7529	3.90847
13.5	3.50969	4.1629	3.72504	3.85502
13.75	3.47946	4.11953	3.746	3.97238
14	3.3408	4.12755	3.72901	3.78718
14.25	3.14345	3.93987	3.75447	3.85036
14.5	3.118	3.74156	3.71265	3.89732
14.75	3.04852	3.34772	3.73182	3.80168
15	3.07862	3.1811	3.60451	3.79506
15.25	3.05269	3.19425	3.65438	3.68719
15.5	3.37002	3.18562	3.62085	3.80537
15.75	4.04957	3.1698	3.60251	3.8471
16	4.74472	3.27142	3.80489	3.89987
16.25	4.93079	3.30932	3.72627	3.90541
16.5	5.32496	3.83082	3.75352	3.86011
16.75	5.25976	4.69441	3.67015	3.82226
17	4.47332	5.23064	3.77837	3.92099
17.25	3.98843	5.95233	3.86821	3.92433
17.5	3.61179	5.77479	3.84029	3.89998
17.75	3.50129	5.55487	3.79107	3.90835
18	3.2603	4.7233	3.71414	3.81453
18.25	3.15116	4.01004	3.8208	3.90289
18.5	3.10188	3.80306	3.72782	3.76826
18.75	3.10074	3.62499	3.66268	3.83858
19	3.09621	3.38464	3.76431	3.97638
19.25	3.37338	3.32025	3.79888	3.87399
19.5	4.42849	3.32942	3.77551	3.91614
19.75	4.82391	3.40151	3.83515	3.87983
20	5.58371	3.92166	3.79116	3.83897
20.25	5.85075	4.50437	3.79291	3.88753
20.5	5.61747	5.26494	3.91887	4.01857
20.75	4.826	6.57667	3.79093	3.88345
21	4.49377	7.72668	3.80205	3.99392
21.25	4.21959	6.84741	3.83806	3.89921
21.5	3.72669	5.94729	3.7779	4.02005
21.75	3.47766	4.77817	3.94156	4.08437
22	3.31169	4.25441	3.85305	3.93724
22.25	3.1305	3.79029	3.8863	3.95023
22.5	3.05442	3.47045	3.86582	4.00351
22.75	3.02567	3.28848	3.91304	3.984
23	3.08959	3.16397	3.85237	3.93364
23.25	3.31077	3.19636	3.94752	4.00399
23.5	4.46515	3.29803	3.85327	3.92656
23.75	5.05279	3.40991	3.87487	4.02446
24	5.85976	4.49796	3.98005	4.0704
24.25	6.21372	5.39565	3.88907	4.01588
24.5	5.77983	7.98527	3.93877	4.04039
24.75	5.54826	9.54325	3.93902	4.03477
25	4.83108	7.37247	3.98644	4.12892
25.25	4.51102	6.04469	3.88704	4.03986
25.5	4.12913	5.26511	4.0032	4.101
25.75	4.1078	4.75733	4.0102	4.08984
26	4.27412	4.2832	3.95305	4.15623
26.25	4.55799	3.95918	3.865	4.05585
26.5	5.39668	3.77431	3.99439	4.10449
26.75	7.09242	3.79573	3.98281	4.0193
27	6.28674	3.87933	4.07044	4.06437
27.25	5.8325	4.44026	4.07233	4.17346
27.5	4.70742	5.52435	3.95291	4.10528
27.75	4.18443	8.58312	4.08847	4.13436
28	3.97409	8.19676	3.93237	4.01173
28.25	3.66465	6.13197	3.90891	4.0369
28.5	3.6363	4.82364	3.96791	4.09539
28.75	3.61388	4.19495	4.14952	4.29499
29	3.65083	3.76819	4.0521	4.17557
29.25	3.92566	3.41555	3.9886	4.1439
29.5	4.65957	3.24551	3.90976	4.10722
29.75	5.73133	3.09384	3.97978	4.08082
30	6.29599	3.14491	4.06028	4.13057
30.25	5.27512	3.31806	4.07641	4.168
30.5	4.46157	4.04611	4.05712	4.04413
30.75	3.99854	5.14669	3.92155	3.96953
31	3.76525	6.6137	3.88336	4.07515
31.25	3.41217	7.96521	4.01957	4.08674
31.5	3.32537	7.00459	3.96008	4.04654
31.75	3.26852	5.96096	4.06942	4.10962
32	3.18147	4.9834	4.02896	4.11473
32.25	3.27393	4.22252	3.99631	4.10908
32.5	3.54365	3.96661	3.9966	4.12399
32.75	4.18404	3.92081	3.95783	4.03429
33	4.9208	3.68594	3.99928	4.18718
33.25	6.56099	3.5691	4.07486	4.14932
33.5	5.83572	3.58447	3.98521	4.07516
33.75	4.86307	3.58852	4.0775	4.12718
34	4.17377	3.58841	4.058	4.20211
34.25	3.58095	4.02927	3.95249	4.08283
34.5	3.3138	4.76928	3.97161	3.91285
34.75	3.06097	5.06458	3.98446	4.00621
35	3.11073	5.54484	3.99335	4.09955
35.25	3.03762	5.1816	3.98541	4.05149
35.5	3.24528	4.34558	4.11795	4.12271
35.75	4.43008	4.01642	4.13998	4.12272
36	4.75668	3.57718	3.99902	4.01233
36.25	5.73679	3.34333	3.97246	4.05175
36.5	5.95089	3.20726	3.9774	4.01552
36.75	5.56647	3.14326	4.01387	4.0231
37	5.02558	3.21556	4.0551	4.11836
37.25	4.37155	3.25032	4.07739	4.07054
37.5	3.83691	3.98058	4.10378	4.03201
37.75	3.53114	4.78796	4.00929	3.99396
38	3.61433	5.47355	4.05419	4.07562
38.25	3.59914	7.23206	3.9905	4.07463
38.5	3.78846	7.37326	3.96548	3.91904
38.75	3.70981	6.05018	3.98196	4.00145
39	3.80243	5.13744	4.03638	3.9783
39.25	3.96315	4.18132	4.03596	4.09713
39.5	3.7599	3.681	4.00169	4.12009
39.75	3.68227	3.3793	3.99904	4.09393
40	3.53421	3.32119	4.04524	4.0667

## Sheet: Sapplementary Fig. 2a
Sapplementary Fig. 2a
The relative fluorescence intensities of Sumire
	hChr
pH	Intensity	SD
2.5	0.000706243	6.54409e-05
3	0.122516	0.00410211
3.5	0.466919	0.0118913
4	0.612595	0.00233783
4.5	0.785313	0.0256713
5	0.864482	0.0303422
5.5	0.920737	0.0133633
6	0.942006	0.00983612
6.5	0.946867	0.0129116
7	0.968433	0.0116393
7.5	0.953037	0.00261014
8	0.960148	0.0303667
8.5	0.938055	0.00702309
9	0.912579	0.0238191

## Sheet: Sapplementary Fig. 2b
Sapplementary Fig. 2b
The relative fluorescence intensities of VFP0
	hChr		nChr		iChr
pH	Intensity	SD	Intensity	SD	Intensity	SD
2.5	0.0100401	0.000733297	0.00225445	0.000201579	0.0125193	0.00415632
3	0.0115432	0.00120836	0.00329003	0.000269524	0.0107461	0.00586399
3.5	0.0144187	0.000612789	0.0087011	0.000116473	0.0155334	0.00109324
4	0.0870461	0.00209973	0.111309	0.00224537	0.0141136	0.00309622
4.5	0.209903	0.00130141	0.158357	0.000359983	0.0163384	0.00221635
5	0.402033	0.00319442	0.247152	0.000941881	0.0242216	0.000750077
5.5	0.53801	0.0100322	0.436059	0.0104629	0.0416331	0.000829823
6	0.712043	0.0164271	0.699016	0.0184486	0.0676864	0.00241319
6.5	0.882912	0.015238	0.893772	0.0120744	0.0825355	0.00206588
7	0.940925	0.00727324	0.957142	0.0103287	0.105992	0.00480698
7.5	0.982647	0.0179891	0.986526	0.0130639	0.146105	0.00691332
8	0.936938	0.00635484	0.931502	0.00932467	0.225235	0.00523423
8.5	0.86001	0.0181529	0.843334	0.0146831	0.43482	0.00787477
9	0.633114	0.00590482	0.621364	0.00691816	0.988729	0.012517

## Sheet: Sapplementary Fig. 2c
Sapplementary Fig. 2c
The relative fluorescence intensities of VFP1
	hChr		nChr
pH	Intensity	SD	Intensity	SD
2.5	0.0053563	0.000743112	0.0266268	0.000727946
3	0.00562745	0.000843443	0.0284835	0.00151187
3.5	0.0120026	0.00459838	0.32265	0.00200212
4	0.0205036	0.000201476	0.847827	0.00435635
4.5	0.301771	0.00598851	0.978263	0.0183537
5	0.578778	0.0158081	0.830783	0.010543
5.5	0.702653	0.00976487	0.769961	0.00933635
6	0.756674	0.010651	0.730022	0.00838299
6.5	0.814914	0.0457019	0.641621	0.00405566
7	0.901978	0.0115725	0.495331	0.00887139
7.5	0.937706	0.0140847	0.327292	0.00862234
8	0.970124	0.0220595	0.22925	0.00342186
8.5	0.965182	0.0199939	0.173825	0.00552251
9	0.959615	0.0145325	0.135057	0.00421907

## Sheet: Sapplementary Fig. 2d
Sapplementary Fig. 2d
The relative fluorescence intensities of VFP2
	hChr
pH	Intensity	SD
2.5	0.00121899	6.95616e-05
3	0.00131106	3.28599e-05
3.5	0.00830496	0.000122215
4	0.186278	0.00482388
4.5	0.409118	0.0036247
5	0.502382	0.0092419
5.5	0.591686	0.0171416
6	0.70115	0.00675764
6.5	0.790851	0.0472977
7	0.845119	0.0134645
7.5	0.885921	0.00473648
8	0.874724	0.0292223
8.5	0.912473	0.0186792
9	0.974324	0.0186785

[truncated: 2 more sheets: Sapplementary Fig. 3b, Sapplementary Fig. 5]
